# Supplementary material for: 2,2-Dimethyl-5-[(2-nitro­anilino)methyl­idene]-1,3-dioxane-4,6-dione
Source: Acta Crystallogr Sect E Struct Rep Online. 2011 Apr 29;67(Pt 5):o1216. doi: 10.1107/S1600536811014358 (PMC3089138; doi:10.1107/S1600536811014358)
Supplement: Supplementary file 1 [file e-67-o1216-sup1.cif]

##############################################################################
#                                                                            #
# This CIF contains the data in a paper accepted for publication in          #
# Acta Crystallographica Section E. It conforms to the requirements of       #
# Notes for Authors for Acta Crystallographica Section E, and has been       #
# peer reviewed under the auspices of the IUCr Commission on Journals.       #
#                                                                            #
# Full details of the Crystallographic Information File format               #
# are given in the paper "The Crystallographic Information File (CIF):       #
# a New Standard Archive File for Crystallography" by S. R. Hall, F. H.      #
# Allen and I. D. Brown [Acta Cryst. (1991), A47, 655-685].                  #
#                                                                            #
# The current version of the core CIF dictionary is obtainable from          #
# ftp://ftp.iucr.org/pub/cif_core.dic.                                       #
#                                                                            #
# Software is freely available for graphical display of the structure(s)     #
# in this CIF. For information consult the CIF software page                 #
# http://www.iucr.org/resources/cif/software.                                #
#                                                                            #
# This file may be used for bona fide research purposes within the           #
# scientific community so long as proper attribution is given to the journal # 
# article from which it was obtained.                                        #
#                                                                            #
##############################################################################
data_global
_audit_creation_method     'SHELXL-97'
_journal_date_recd_electronic     2011-04-09
_journal_date_accepted     2011-04-16
_journal_name_full     'Acta Crystallographica, Section E'
_journal_year     2011
_journal_volume     67
_journal_issue      5
_journal_page_first     o1216
_journal_page_last     o1216
_journal_paper_category     QO
_journal_coeditor_code     BV2184
_publ_contact_author_name     'Shi, Jian-you'
_publ_contact_author_address
;
Sichuan Academy of Medical Sciences and Sichuan Provincial People's Hospital,
Chengdu, Sichuan 610072, People's Republic of China
;
_publ_contact_author_email     shijianyoude@126.com
_publ_contact_author_fax     '86-28-87393294'
_publ_contact_author_phone     '86-18908001802'
_publ_section_title
;
2,2-Dimethyl-5-[(2-nitroanilino)methylidene]-1,3-dioxane-4,6-dione
;
loop_
    _publ_author_name
    _publ_author_address
    'He, Yu-xin'
;
     Bioengineering College, Xihua University,
     Chengdu, Sichuan 610039, People's Republic of China
;
    'Wu, Jin-wei'
;
     Bioengineering College, Xihua University,
     Chengdu, Sichuan 610039, People's Republic of China
;
    'Tong, Rong-sheng'
;
     Sichuan Academy of Medical Sciences and
     Sichuan Provincial People's Hospital,
     Chengdu, Sichuan 610072, People's Republic of China
;
    'Shi, Jian-you'
;
     Sichuan Academy of Medical Sciences and
     Sichuan Provincial People's Hospital,
     Chengdu, Sichuan 610072, People's Republic of China
;
data_I
_audit_creation_method     SHELXL-97
_chemical_name_systematic
;
2,2-Dimethyl-5-[(2-nitroanilino)methylidene]-1,3-dioxane-4,6-dione
;
_chemical_name_common     ?
_chemical_formula_moiety     'C13 H12 N2 O6'
_chemical_formula_sum     'C13 H12 N2 O6'
_chemical_formula_iupac     'C13 H12 N2 O6'
_chemical_formula_weight     292.25
_chemical_melting_point     ?
_symmetry_cell_setting     monoclinic
_symmetry_space_group_name_H-M     'P 21/c'
_symmetry_space_group_name_Hall     '-P 2ybc'
loop_
    _symmetry_equiv_pos_as_xyz
    'x, y, z'
    '-x, y+1/2, -z+1/2'
    '-x, -y, -z'
    'x, -y-1/2, z-1/2'
_cell_length_a     6.3860(2)
_cell_length_b     17.3800(5)
_cell_length_c     11.9338(3)
_cell_angle_alpha     90.00
_cell_angle_beta     90.622(3)
_cell_angle_gamma     90.00
_cell_volume     1324.44(7)
_cell_formula_units_Z     4
_cell_measurement_reflns_used     3956
_cell_measurement_theta_min     2.8939
_cell_measurement_theta_max     29.08
_cell_measurement_temperature     150(2)
_exptl_crystal_description     block
_exptl_crystal_colour     colourless
_exptl_crystal_size_max     0.42
_exptl_crystal_size_mid     0.35
_exptl_crystal_size_min     0.25
_exptl_crystal_density_diffrn     1.466
_exptl_crystal_density_meas     ?
_exptl_crystal_density_method     'not measured'
_exptl_crystal_F_000     608
_exptl_absorpt_coefficient_mu     0.118
_exptl_absorpt_correction_type     multi-scan
_exptl_absorpt_process_details
;
(CrysAlis PRO; Oxford Diffraction, 2010)
;
_exptl_absorpt_correction_T_min     0.99266
_exptl_absorpt_correction_T_max     1.0
_exptl_special_details     ?
_diffrn_ambient_temperature     150(2)
_diffrn_radiation_type     MoK\a
_diffrn_radiation_wavelength     0.71070
_diffrn_radiation_source     'fine-focus sealed tube'
_diffrn_radiation_monochromator     graphite
_diffrn_measurement_device_type     'Oxford Diffraction Xcalibur Eos'
_diffrn_measurement_method     \w
_diffrn_detector_area_resol_mean     16.0874
_diffrn_reflns_number     9157
_diffrn_reflns_av_R_equivalents     0.0266
_diffrn_reflns_av_sigmaI/netI     0.0308
_diffrn_reflns_theta_min     2.90
_diffrn_reflns_theta_max     26.36
_diffrn_reflns_theta_full     25.00
_diffrn_measured_fraction_theta_max     0.999
_diffrn_measured_fraction_theta_full     0.999
_diffrn_reflns_limit_h_min     -7
_diffrn_reflns_limit_h_max     7
_diffrn_reflns_limit_k_min     0
_diffrn_reflns_limit_k_max     21
_diffrn_reflns_limit_l_min     0
_diffrn_reflns_limit_l_max     14
_diffrn_standards_number     ?
_diffrn_standards_interval_count     ?
_diffrn_standards_interval_time     ?
_diffrn_standards_decay_%     ?
_refine_special_details
;
 Refinement of F^2^ against ALL reflections.  The weighted R-factor wR and
 goodness of fit S are based on F^2^, conventional R-factors R are based
 on F, with F set to zero for negative F^2^. The threshold expression of
 F^2^ > 2sigma(F^2^) is used only for calculating R-factors(gt) etc. and is
 not relevant to the choice of reflections for refinement.  R-factors based
 on F^2^ are statistically about twice as large as those based on F, and R-
 factors based on ALL data will be even larger.
;
_reflns_number_total     2693
_reflns_number_gt     2212
_reflns_threshold_expression     I>2\s(I)
_refine_ls_structure_factor_coef     Fsqd
_refine_ls_matrix_type     full
_refine_ls_R_factor_all     0.0489
_refine_ls_R_factor_gt     0.0379
_refine_ls_wR_factor_gt     0.0902
_refine_ls_wR_factor_ref     0.0970
_refine_ls_goodness_of_fit_ref     1.033
_refine_ls_restrained_S_all     1.033
_refine_ls_number_reflns     2693
_refine_ls_number_parameters     192
_refine_ls_number_restraints     0
_refine_ls_hydrogen_treatment     constr
_refine_ls_weighting_scheme     calc
_refine_ls_weighting_details
         'calc w=1/[\s^2^(Fo^2^)+(0.0439P)^2^+0.3082P] where P=(Fo^2^+2Fc^2^)/3'
_atom_sites_solution_hydrogens     geom
_atom_sites_solution_primary     direct
_atom_sites_solution_secondary     difmap
_refine_ls_shift/su_max     0.000
_refine_ls_shift/su_mean     0.000
_refine_diff_density_max     0.209
_refine_diff_density_min     -0.224
_refine_ls_extinction_method     none
_refine_ls_extinction_coef     ?
loop_
    _atom_type_symbol
    _atom_type_description
    _atom_type_scat_dispersion_real
    _atom_type_scat_dispersion_imag
    _atom_type_scat_source
    'C' 'C' 0.0033 0.0016
                         'International Tables Vol C Tables 4.2.6.8 and 6.1.1.4'
    'H' 'H' 0.0000 0.0000
                         'International Tables Vol C Tables 4.2.6.8 and 6.1.1.4'
    'N' 'N' 0.0061 0.0033
                         'International Tables Vol C Tables 4.2.6.8 and 6.1.1.4'
    'O' 'O' 0.0106 0.0060
                         'International Tables Vol C Tables 4.2.6.8 and 6.1.1.4'
_computing_data_collection
;
CrysAlis PRO (Oxford Diffraction, 2010)
;
_computing_cell_refinement
;
CrysAlis PRO (Oxford Diffraction, 2010)
;
_computing_data_reduction
;
CrysAlis PRO (Oxford Diffraction, 2010)
;
_computing_structure_solution     'SHELXS97 (Sheldrick, 2008)'
_computing_structure_refinement     'SHELXL97 (Sheldrick, 2008)'
_computing_molecular_graphics
;
OLEX2 (Dolomanov <i>et al.</i>, 2009)
;
_computing_publication_material
;
OLEX2 (Dolomanov <i>et al.</i>, 2009)
;
loop_
    _atom_site_type_symbol
    _atom_site_label
    _atom_site_fract_x
    _atom_site_fract_y
    _atom_site_fract_z
    _atom_site_U_iso_or_equiv
    _atom_site_adp_type
    _atom_site_calc_flag
    _atom_site_refinement_flags
    _atom_site_occupancy
    _atom_site_symmetry_multiplicity
    _atom_site_disorder_assembly
    _atom_site_disorder_group
    O O1 0.38713(16) 0.72407(6) 0.58099(8) 0.0262(3) Uani d . 1 1 . .
    O O2 0.14846(17) 0.64025(6) 0.66934(8) 0.0260(3) Uani d . 1 1 . .
    O O3 0.57240(17) 0.68777(6) 0.43461(9) 0.0287(3) Uani d . 1 1 . .
    O O4 0.10877(16) 0.51978(6) 0.61477(8) 0.0255(3) Uani d . 1 1 . .
    O O5 0.7590(2) 0.62314(7) 0.21713(11) 0.0434(3) Uani d . 1 1 . .
    O O6 0.9663(2) 0.55108(8) 0.12201(10) 0.0452(3) Uani d . 1 1 . .
    N N1 0.45628(19) 0.55433(7) 0.32793(9) 0.0215(3) Uani d . 1 1 . .
    H H1 0.5390 0.5948 0.3241 0.026 Uiso d R 1 1 . .
    N N2 0.7992(2) 0.56246(8) 0.16919(10) 0.0302(3) Uani d . 1 1 . .
    C C1 0.1846(2) 0.71834(8) 0.63308(12) 0.0254(3) Uani d . 1 1 . .
    C C2 0.4337(2) 0.67221(8) 0.49964(11) 0.0218(3) Uani d . 1 1 . .
    C C3 0.3173(2) 0.60086(8) 0.50100(11) 0.0204(3) Uani d . 1 1 . .
    C C4 0.1833(2) 0.58240(8) 0.59513(11) 0.0211(3) Uani d . 1 1 . .
    C C5 0.1985(3) 0.76619(10) 0.73797(13) 0.0358(4) Uani d . 1 1 . .
    H H5A 0.3132 0.7472 0.7856 0.054 Uiso calc R 1 1 . .
    H H5B 0.0664 0.7626 0.7787 0.054 Uiso calc R 1 1 . .
    H H5C 0.2249 0.8200 0.7180 0.054 Uiso calc R 1 1 . .
    C C6 0.0136(3) 0.74320(10) 0.55292(13) 0.0329(4) Uani d . 1 1 . .
    H H6A 0.0098 0.7084 0.4884 0.049 Uiso calc R 1 1 . .
    H H6B 0.0413 0.7958 0.5273 0.049 Uiso calc R 1 1 . .
    H H6C -0.1215 0.7417 0.5910 0.049 Uiso calc R 1 1 . .
    C C7 0.3356(2) 0.54685(8) 0.41734(12) 0.0204(3) Uani d . 1 1 . .
    H H7 0.2563 0.5009 0.4240 0.025 Uiso calc R 1 1 . .
    C C8 0.4737(2) 0.50006(8) 0.24088(12) 0.0216(3) Uani d . 1 1 . .
    C C9 0.6411(2) 0.50180(8) 0.16525(12) 0.0238(3) Uani d . 1 1 . .
    C C10 0.6632(3) 0.44616(9) 0.08294(12) 0.0295(4) Uani d . 1 1 . .
    H H10 0.7784 0.4482 0.0333 0.035 Uiso calc R 1 1 . .
    C C11 0.5182(3) 0.38812(9) 0.07327(13) 0.0323(4) Uani d . 1 1 . .
    H H11 0.5328 0.3498 0.0171 0.039 Uiso calc R 1 1 . .
    C C12 0.3506(3) 0.38574(9) 0.14598(14) 0.0334(4) Uani d . 1 1 . .
    H H12 0.2503 0.3456 0.1394 0.040 Uiso calc R 1 1 . .
    C C13 0.3277(2) 0.44111(9) 0.22799(13) 0.0283(4) Uani d . 1 1 . .
    H H13 0.2105 0.4390 0.2763 0.034 Uiso calc R 1 1 . .
loop_
    _atom_site_aniso_label
    _atom_site_aniso_U_11
    _atom_site_aniso_U_22
    _atom_site_aniso_U_33
    _atom_site_aniso_U_12
    _atom_site_aniso_U_13
    _atom_site_aniso_U_23
    O1 0.0282(6) 0.0224(5) 0.0279(6) -0.0010(4) -0.0001(5) -0.0038(4)
    O2 0.0299(6) 0.0280(6) 0.0201(5) 0.0010(5) 0.0039(4) -0.0033(4)
    O3 0.0266(6) 0.0276(6) 0.0322(6) -0.0059(5) 0.0055(5) 0.0002(5)
    O4 0.0235(6) 0.0290(6) 0.0239(5) -0.0056(4) 0.0029(4) 0.0009(4)
    O5 0.0497(8) 0.0287(6) 0.0524(8) -0.0103(6) 0.0263(6) -0.0056(6)
    O6 0.0343(7) 0.0534(8) 0.0484(8) -0.0045(6) 0.0235(6) -0.0030(6)
    N1 0.0198(7) 0.0203(6) 0.0245(6) -0.0010(5) 0.0048(5) -0.0014(5)
    N2 0.0316(8) 0.0324(7) 0.0269(7) -0.0017(6) 0.0115(6) 0.0042(6)
    C1 0.0283(8) 0.0248(8) 0.0230(7) 0.0031(7) 0.0007(6) -0.0027(6)
    C2 0.0213(8) 0.0227(7) 0.0213(7) 0.0017(6) -0.0027(6) 0.0006(6)
    C3 0.0178(7) 0.0214(7) 0.0219(7) 0.0012(6) 0.0014(6) 0.0000(6)
    C4 0.0172(7) 0.0268(8) 0.0193(7) 0.0002(6) -0.0024(6) -0.0004(6)
    C5 0.0463(11) 0.0336(9) 0.0275(8) 0.0052(8) -0.0038(8) -0.0085(7)
    C6 0.0332(10) 0.0365(9) 0.0289(8) 0.0100(7) -0.0046(7) -0.0062(7)
    C7 0.0159(7) 0.0209(7) 0.0245(7) 0.0001(6) 0.0000(6) 0.0024(6)
    C8 0.0226(8) 0.0208(7) 0.0214(7) 0.0045(6) 0.0015(6) 0.0007(6)
    C9 0.0250(8) 0.0245(7) 0.0219(7) 0.0029(6) 0.0044(6) 0.0039(6)
    C10 0.0344(9) 0.0317(9) 0.0227(8) 0.0095(7) 0.0068(7) 0.0028(6)
    C11 0.0435(10) 0.0284(8) 0.0251(8) 0.0078(7) 0.0017(7) -0.0064(6)
    C12 0.0368(10) 0.0286(8) 0.0347(9) -0.0043(7) 0.0009(7) -0.0065(7)
    C13 0.0247(9) 0.0310(8) 0.0294(8) -0.0021(7) 0.0055(7) -0.0044(6)
_geom_special_details
;
 All esds (except the esd in the dihedral angle between two l.s. planes)
 are estimated using the full covariance matrix.  The cell esds are taken
 into account individually in the estimation of esds in distances, angles
 and torsion angles; correlations between esds in cell parameters are only
 used when they are defined by crystal symmetry.  An approximate (isotropic)
 treatment of cell esds is used for estimating esds involving l.s. planes.
;
loop_
    _geom_bond_atom_site_label_1
    _geom_bond_atom_site_label_2
    _geom_bond_site_symmetry_2
    _geom_bond_distance
    _geom_bond_publ_flag
    O1 C2 . 1.3600(17) ?
    O1 C1 . 1.4446(17) ?
    O2 C4 . 1.3598(17) ?
    O2 C1 . 1.4438(17) ?
    O3 C2 . 1.2144(17) ?
    O4 C4 . 1.2118(17) ?
    O5 N2 . 1.2283(17) ?
    O6 N2 . 1.2276(17) ?
    N1 C7 . 1.3292(18) ?
    N1 C8 . 1.4084(18) ?
    N1 H1 . 0.8808 ?
    N2 C9 . 1.460(2) ?
    C1 C5 . 1.505(2) ?
    C1 C6 . 1.507(2) ?
    C2 C3 . 1.446(2) ?
    C3 C7 . 1.376(2) ?
    C3 C4 . 1.4551(19) ?
    C5 H5A . 0.9800 ?
    C5 H5B . 0.9800 ?
    C5 H5C . 0.9800 ?
    C6 H6A . 0.9800 ?
    C6 H6B . 0.9800 ?
    C6 H6C . 0.9800 ?
    C7 H7 . 0.9500 ?
    C8 C13 . 1.393(2) ?
    C8 C9 . 1.4066(19) ?
    C9 C10 . 1.387(2) ?
    C10 C11 . 1.373(2) ?
    C10 H10 . 0.9500 ?
    C11 C12 . 1.386(2) ?
    C11 H11 . 0.9500 ?
    C12 C13 . 1.382(2) ?
    C12 H12 . 0.9500 ?
    C13 H13 . 0.9500 ?
loop_
    _geom_angle_atom_site_label_1
    _geom_angle_atom_site_label_2
    _geom_angle_atom_site_label_3
    _geom_angle_site_symmetry_1
    _geom_angle_site_symmetry_3
    _geom_angle
    _geom_angle_publ_flag
    C2 O1 C1 . . 117.73(11) ?
    C4 O2 C1 . . 118.16(10) ?
    C7 N1 C8 . . 125.29(12) ?
    C7 N1 H1 . . 118.2 ?
    C8 N1 H1 . . 116.4 ?
    O6 N2 O5 . . 122.62(14) ?
    O6 N2 C9 . . 118.24(13) ?
    O5 N2 C9 . . 119.12(12) ?
    O2 C1 O1 . . 109.90(11) ?
    O2 C1 C5 . . 106.16(12) ?
    O1 C1 C5 . . 105.96(13) ?
    O2 C1 C6 . . 110.05(13) ?
    O1 C1 C6 . . 110.67(12) ?
    C5 C1 C6 . . 113.91(13) ?
    O3 C2 O1 . . 118.37(13) ?
    O3 C2 C3 . . 125.22(13) ?
    O1 C2 C3 . . 116.35(12) ?
    C7 C3 C2 . . 121.94(13) ?
    C7 C3 C4 . . 117.71(13) ?
    C2 C3 C4 . . 120.28(12) ?
    O4 C4 O2 . . 118.07(12) ?
    O4 C4 C3 . . 125.65(13) ?
    O2 C4 C3 . . 116.21(12) ?
    C1 C5 H5A . . 109.5 ?
    C1 C5 H5B . . 109.5 ?
    H5A C5 H5B . . 109.5 ?
    C1 C5 H5C . . 109.5 ?
    H5A C5 H5C . . 109.5 ?
    H5B C5 H5C . . 109.5 ?
    C1 C6 H6A . . 109.5 ?
    C1 C6 H6B . . 109.5 ?
    H6A C6 H6B . . 109.5 ?
    C1 C6 H6C . . 109.5 ?
    H6A C6 H6C . . 109.5 ?
    H6B C6 H6C . . 109.5 ?
    N1 C7 C3 . . 124.77(14) ?
    N1 C7 H7 . . 117.6 ?
    C3 C7 H7 . . 117.6 ?
    C13 C8 C9 . . 117.22(13) ?
    C13 C8 N1 . . 121.06(13) ?
    C9 C8 N1 . . 121.70(13) ?
    C10 C9 C8 . . 121.56(14) ?
    C10 C9 N2 . . 116.77(13) ?
    C8 C9 N2 . . 121.67(13) ?
    C11 C10 C9 . . 119.87(15) ?
    C11 C10 H10 . . 120.1 ?
    C9 C10 H10 . . 120.1 ?
    C10 C11 C12 . . 119.61(14) ?
    C10 C11 H11 . . 120.2 ?
    C12 C11 H11 . . 120.2 ?
    C13 C12 C11 . . 120.75(15) ?
    C13 C12 H12 . . 119.6 ?
    C11 C12 H12 . . 119.6 ?
    C12 C13 C8 . . 120.97(14) ?
    C12 C13 H13 . . 119.5 ?
    C8 C13 H13 . . 119.5 ?
loop_
    _geom_torsion_atom_site_label_1
    _geom_torsion_atom_site_label_2
    _geom_torsion_atom_site_label_3
    _geom_torsion_atom_site_label_4
    _geom_torsion_site_symmetry_1
    _geom_torsion_site_symmetry_2
    _geom_torsion_site_symmetry_3
    _geom_torsion_site_symmetry_4
    _geom_torsion
    _geom_torsion_publ_flag
    C4 O2 C1 O1 . . . . -49.01(16) ?
    C4 O2 C1 C5 . . . . -163.17(13) ?
    C4 O2 C1 C6 . . . . 73.12(16) ?
    C2 O1 C1 O2 . . . . 50.40(15) ?
    C2 O1 C1 C5 . . . . 164.70(12) ?
    C2 O1 C1 C6 . . . . -71.36(15) ?
    C1 O1 C2 O3 . . . . 160.00(13) ?
    C1 O1 C2 C3 . . . . -22.41(18) ?
    O3 C2 C3 C7 . . . . -8.8(2) ?
    O1 C2 C3 C7 . . . . 173.82(13) ?
    O3 C2 C3 C4 . . . . 168.19(14) ?
    O1 C2 C3 C4 . . . . -9.2(2) ?
    C1 O2 C4 O4 . . . . -163.13(13) ?
    C1 O2 C4 C3 . . . . 19.81(18) ?
    C7 C3 C4 O4 . . . . 10.9(2) ?
    C2 C3 C4 O4 . . . . -166.25(14) ?
    C7 C3 C4 O2 . . . . -172.34(13) ?
    C2 C3 C4 O2 . . . . 10.6(2) ?
    C8 N1 C7 C3 . . . . -178.89(14) ?
    C2 C3 C7 N1 . . . . -0.9(2) ?
    C4 C3 C7 N1 . . . . -177.98(13) ?
    C7 N1 C8 C13 . . . . 15.3(2) ?
    C7 N1 C8 C9 . . . . -163.14(14) ?
    C13 C8 C9 C10 . . . . -1.6(2) ?
    N1 C8 C9 C10 . . . . 176.90(14) ?
    C13 C8 C9 N2 . . . . 178.09(14) ?
    N1 C8 C9 N2 . . . . -3.4(2) ?
    O6 N2 C9 C10 . . . . -18.5(2) ?
    O5 N2 C9 C10 . . . . 159.99(15) ?
    O6 N2 C9 C8 . . . . 161.84(14) ?
    O5 N2 C9 C8 . . . . -19.7(2) ?
    C8 C9 C10 C11 . . . . 0.7(2) ?
    N2 C9 C10 C11 . . . . -178.97(14) ?
    C9 C10 C11 C12 . . . . 0.1(2) ?
    C10 C11 C12 C13 . . . . 0.0(2) ?
    C11 C12 C13 C8 . . . . -1.0(3) ?
    C9 C8 C13 C12 . . . . 1.7(2) ?
    N1 C8 C13 C12 . . . . -176.80(14) ?
loop_
    _geom_hbond_atom_site_label_D
    _geom_hbond_atom_site_label_H
    _geom_hbond_atom_site_label_A
    _geom_hbond_site_symmetry_A
    _geom_hbond_distance_DH
    _geom_hbond_distance_HA
    _geom_hbond_distance_DA
    _geom_hbond_angle_DHA
    N1 H1 O5 . 0.88 1.97 2.6403(16) 131.7
    N1 H1 O3 . 0.88 2.10 2.7439(16) 129.8
    C7 H7 O4 3_566 0.95 2.40 3.0852(18) 128.9
    C10 H10 O6 3_765 0.95 2.48 3.4219(19) 170.1
    C11 H11 O1 2_645 0.95 2.53 3.4508(18) 162.2
    C13 H13 O4 3_566 0.95 2.53 3.4445(18) 160.6
