# Supplementary material for: 2,2-Dimethyl-5-[(2-nitro­anilino)methyl­idene]-1,3-dioxane-4,6-dione
Source: Acta Crystallogr Sect E Struct Rep Online. 2011 Apr 29;67(Pt 5):o1216. doi: 10.1107/S1600536811014358 (PMC3089138; doi:10.1107/S1600536811014358)
Supplement: Supplementary file 2 [file e-67-o1216-Isup2.hkl]

# 
# h,k,l, Fc-squared, Fo-squared, sigma(Fo-squared) and status flag 
# 
data_I
_shelx_title ' I         P 1 21/c 1   R = 0.04' 
_shelx_refln_list_code          4 
_shelx_F_calc_maximum      169.94 
_exptl_crystal_F_000       608.00 
_reflns_d_resolution_high  0.8002 
 
loop_ 
 _symmetry_equiv_pos_as_xyz 
 'x, y, z' 
 '-x, y+1/2, -z+1/2' 
 '-x, -y, -z' 
 'x, -y-1/2, z-1/2' 
 
_cell_length_a     6.3860 
_cell_length_b    17.3800 
_cell_length_c    11.9338 
_cell_angle_alpha  90.000 
_cell_angle_beta   90.622 
_cell_angle_gamma  90.000 
 
_shelx_F_squared_multiplier     1.000 
 
loop_ 
 _refln_index_h 
 _refln_index_k 
 _refln_index_l 
 _refln_F_squared_calc 
 _refln_F_squared_meas 
 _refln_F_squared_sigma 
 _refln_observed_status 
   1   0   0     5209.77     4901.75     18.15 o 
   2   0   0       42.95       27.16      2.11 o 
   3   0   0       82.66       70.53      5.62 o 
   4   0   0      165.10      210.05     22.89 o 
   5   0   0      330.60      365.13     16.77 o 
   6   0   0      722.98      736.93     37.77 o 
   7   0   0       28.32        8.90      7.55 o 
   1   1   0     4272.75     3940.63     12.59 o 
   2   1   0      276.88      265.37      4.41 o 
   3   1   0      446.67      447.43      9.87 o 
   4   1   0      286.65      300.66     10.94 o 
   5   1   0      260.51      267.66     11.82 o 
   6   1   0        1.25       -2.52      2.52 o 
   7   1   0      103.59      110.60     11.49 o 
   1   2   0      656.34      554.89      4.63 o 
   2   2   0       93.31       84.23      3.31 o 
   3   2   0      160.50      187.30      7.48 o 
   4   2   0        1.08        1.92      1.69 o 
   5   2   0     1307.33     1308.69     25.95 o 
   6   2   0      322.81      360.17     15.35 o 
   7   2   0      233.01      257.82     13.14 o 
   1   3   0     1477.44     1373.07      7.42 o 
   2   3   0      186.25      190.44      4.64 o 
   3   3   0      419.14      409.22     13.78 o 
   4   3   0        0.49        2.88      2.60 o 
   5   3   0       75.60       89.06      8.59 o 
   6   3   0     1019.79     1037.65     23.67 o 
   7   3   0       50.36       47.70      8.05 o 
   0   4   0     2133.40     2048.46     23.77 o 
   1   4   0      655.71      643.94      5.82 o 
   2   4   0     1686.18     1742.63     27.44 o 
   3   4   0      432.69      404.79      8.01 o 
   4   4   0      116.59      123.41      5.22 o 
   5   4   0       79.96       82.92      6.11 o 
   6   4   0        0.75       -0.10      2.12 o 
   7   4   0       35.46       36.49      7.54 o 
   1   5   0     2286.56     2266.65     14.76 o 
   2   5   0     1662.83     1661.29     12.47 o 
   3   5   0       18.59       22.12      1.99 o 
   4   5   0        4.86        7.04      1.50 o 
   5   5   0        2.80        4.53      1.41 o 
   6   5   0        8.79        9.98      2.58 o 
   7   5   0        2.74        4.39      3.83 o 
   0   6   0     2111.86     1970.74     14.73 o 
   1   6   0      719.18      688.51      9.75 o 
   2   6   0     1126.72     1191.16     16.00 o 
   3   6   0      463.88      500.71      8.75 o 
   4   6   0      235.35      221.37      6.78 o 
   5   6   0      238.66      237.56      7.96 o 
   6   6   0      432.74      451.32     21.64 o 
   7   6   0       90.77       98.60     14.20 o 
   1   7   0        0.14        2.00      0.73 o 
   2   7   0       34.65       43.49      2.15 o 
   3   7   0        0.54       -0.80      1.28 o 
   4   7   0       53.33       48.63      3.22 o 
   5   7   0       12.89       17.95      2.39 o 
   6   7   0      118.41      127.38     12.07 o 
   7   7   0       81.63       86.27     10.80 o 
   0   8   0       33.73       58.14      3.32 o 
   1   8   0      370.28      366.30      6.39 o 
   2   8   0      114.39      117.84      4.04 o 
   3   8   0       86.16       91.98      5.41 o 
   4   8   0        0.20        1.20      1.41 o 
   5   8   0      122.08      115.50      8.65 o 
   6   8   0       16.45       10.31      4.16 o 
   7   8   0       27.79       25.06      6.42 o 
   1   9   0      257.22      278.23      6.45 o 
   2   9   0      127.29      150.43      4.85 o 
   3   9   0      725.64      712.64     15.32 o 
   4   9   0       17.81       14.62      3.20 o 
   5   9   0       17.84       21.20      5.19 o 
   6   9   0       40.91       47.83      7.96 o 
   7   9   0       11.14       12.35      5.22 o 
   0  10   0      366.29      359.30     10.28 o 
   1  10   0     1142.45     1184.16     15.99 o 
   2  10   0       17.05       16.87      2.63 o 
   3  10   0      138.54      130.43      9.70 o 
   4  10   0       18.29       12.54      3.60 o 
   5  10   0       34.80       21.97      5.48 o 
   6  10   0       46.19       58.15      8.55 o 
   7  10   0       10.81        3.40      3.41 o 
   1  11   0        4.64        3.43      1.50 o 
   2  11   0      365.81      382.71      9.19 o 
   3  11   0        0.25        0.80      2.55 o 
   4  11   0      144.43      139.00     11.05 o 
   5  11   0       40.25       43.69      7.28 o 
   6  11   0        5.15        7.19      7.57 o 
   0  12   0      316.41      318.91     13.14 o 
   1  12   0        0.32        3.56      1.61 o 
   2  12   0      130.88      126.80      4.85 o 
   3  12   0       79.63       81.00     11.80 o 
   4  12   0        0.14        2.40      3.04 o 
   5  12   0       26.92       30.89     13.75 o 
   6  12   0        4.13        7.99      7.40 o 
   1  13   0       73.19       80.47      4.78 o 
   2  13   0      173.34      206.05      9.98 o 
   3  13   0       47.71       52.15      5.62 o 
   4  13   0      114.60      113.21     10.93 o 
   5  13   0       99.27      105.16     14.06 o 
   6  13   0        0.35        1.86      5.73 o 
   0  14   0       22.28       26.37      7.42 o 
   1  14   0       52.46       49.83      3.99 o 
   2  14   0      195.81      194.03     10.01 o 
   3  14   0      325.64      314.37     11.10 o 
   4  14   0       64.02       66.91      8.48 o 
   5  14   0       49.09       42.19     13.43 o 
   6  14   0       30.21       48.09      8.19 o 
   1  15   0      627.82      601.78     17.32 o 
   2  15   0      303.91      277.20     18.46 o 
   3  15   0        6.62        7.23      2.31 o 
   4  15   0       94.75       82.65      7.63 o 
   5  15   0       38.41       32.40      6.76 o 
   0  16   0      751.99      767.33     23.86 o 
   1  16   0      215.86      219.46      8.78 o 
   2  16   0       53.02       67.19      5.14 o 
   3  16   0        3.68        5.30      2.07 o 
   4  16   0       88.39       77.05      7.83 o 
   5  16   0        0.02        1.92      3.32 o 
   1  17   0      275.96      281.93     10.30 o 
   2  17   0      740.72      737.47     21.43 o 
   3  17   0        0.61        1.24      2.55 o 
   4  17   0       34.81       32.86      5.31 o 
   0  18   0     1069.21     1059.61     30.05 o 
   1  18   0      848.84      844.98     19.33 o 
   2  18   0        1.53        3.60      2.79 o 
   3  18   0       96.79      102.89      8.73 o 
   4  18   0        0.43       -0.18      2.78 o 
   1  19   0       65.90       72.04      5.94 o 
   2  19   0        8.79       16.56      4.03 o 
   3  19   0      154.14      174.30     11.72 o 
   0  20   0       43.24       42.11      6.82 o 
   1  20   0       58.09       48.67      5.08 o 
   2  20   0       41.52       33.81      8.59 o 
   3  20   0      130.21      137.05     10.81 o 
   1  21   0       64.84       63.49      6.99 o 
   2  21   0        2.09       -1.95      2.58 o 
  -7   1   1        2.48        8.01      4.57 o 
  -6   1   1      118.26      131.80      9.26 o 
  -5   1   1      149.08      149.84      8.90 o 
  -4   1   1      727.84      702.57     14.21 o 
  -3   1   1      597.31      594.82     11.21 o 
  -2   1   1     3267.63     3095.60     18.50 o 
  -1   1   1     2610.82     2583.90     11.76 o 
   1   1   1     3108.01     3016.74     11.99 o 
   2   1   1     5077.69     5094.73     20.59 o 
   3   1   1      462.30      447.94     11.59 o 
   4   1   1      216.87      201.41      9.11 o 
   5   1   1        0.09        1.75      2.44 o 
   6   1   1      304.08      315.11     14.36 o 
   7   1   1      360.73      380.52     19.47 o 
  -7   2   1       85.02       74.62     11.21 o 
  -6   2   1      158.31      175.95     10.71 o 
  -5   2   1        2.14       -3.20      3.20 o 
  -4   2   1     1388.03     1378.29     23.41 o 
  -3   2   1        2.96        3.49      1.66 o 
  -2   2   1      274.08      262.84      4.58 o 
  -1   2   1     5707.45     5324.87     18.53 o 
   0   2   1       81.76       84.83      4.50 o 
   1   2   1     5887.28     5543.05     16.55 o 
   2   2   1        5.30        4.33      0.81 o 
   3   2   1        1.01        1.34      1.86 o 
   4   2   1      889.44      952.70     19.68 o 
   5   2   1      391.59      366.15     17.16 o 
   6   2   1      342.05      348.10     14.14 o 
   7   2   1       96.49      107.96     10.67 o 
  -7   3   1      255.87      277.00     18.19 o 
  -6   3   1      224.38      231.61     12.19 o 
  -5   3   1     1089.20     1066.47     23.39 o 
  -4   3   1     1143.64     1226.21     21.99 o 
  -3   3   1       53.03       69.64      4.76 o 
  -2   3   1        0.82        1.00      0.63 o 
  -1   3   1       64.04       67.24      1.89 o 
   0   3   1     3423.12     3275.73     10.20 o 
   1   3   1     1776.62     1829.66      9.97 o 
   2   3   1      561.47      493.80     15.83 o 
   3   3   1       85.68      107.31      5.33 o 
   4   3   1      314.54      325.84     10.67 o 
   5   3   1      184.80      191.03      9.42 o 
   6   3   1      124.19      126.45      8.51 o 
   7   3   1        0.84       -1.24      2.93 o 
  -7   4   1       96.67       97.94     11.02 o 
  -6   4   1        1.14        5.24      2.02 o 
  -5   4   1      297.73      272.08     11.51 o 
  -4   4   1      282.85      305.57     12.45 o 
  -3   4   1       31.01       27.70      2.94 o 
  -2   4   1      811.17      763.85      7.60 o 
  -1   4   1     1628.89     1664.10     11.20 o 
   0   4   1      487.25      419.60      3.66 o 
   1   4   1      200.15      201.37      3.39 o 
   2   4   1       76.64       84.66      2.35 o 
   3   4   1      464.52      488.03      8.51 o 
   4   4   1       34.07       32.92      2.74 o 
   5   4   1       30.92       30.10      3.95 o 
   6   4   1        3.23        5.21      2.42 o 
   7   4   1       78.93       83.93     14.24 o 
  -7   5   1        9.26        6.75      3.84 o 
  -6   5   1       89.10       97.07      7.93 o 
  -5   5   1       63.82       60.04      4.22 o 
  -4   5   1       91.89       98.47      4.60 o 
  -3   5   1      322.85      320.55      6.77 o 
  -2   5   1        4.23        5.85      1.08 o 
  -1   5   1      950.56      876.33      9.50 o 
   0   5   1     4562.33     4368.73     15.01 o 
   1   5   1      858.34      868.78      9.26 o 
   2   5   1     3933.59     4090.37     18.58 o 
   3   5   1     1681.95     1811.86     18.14 o 
   4   5   1      478.51      496.28     10.03 o 
   5   5   1      582.74      608.68     13.37 o 
   6   5   1      251.01      244.24     11.54 o 
   7   5   1       86.35       88.32     10.69 o 
  -7   6   1       13.31       16.54      5.20 o 
  -6   6   1      196.92      214.74     10.85 o 
  -5   6   1       84.73       85.33      4.85 o 
  -4   6   1        0.59        2.21      1.20 o 
  -3   6   1       10.16       13.14      1.54 o 
  -2   6   1     1823.10     1887.26     17.87 o 
  -1   6   1        3.48        0.29      0.77 o 
   0   6   1      603.14      575.91      5.63 o 
   1   6   1       94.49       81.81      2.94 o 
   2   6   1      455.93      491.81      8.44 o 
   3   6   1      909.55      953.98     12.04 o 
   4   6   1       39.92       43.53      3.13 o 
   5   6   1        0.58        2.18      1.35 o 
   6   6   1        3.94       -0.21      3.31 o 
   7   6   1        0.00       -1.17      3.63 o 
  -7   7   1        5.81        6.98      9.62 o 
  -6   7   1      212.81      212.46     18.28 o 
  -5   7   1      395.43      366.81     19.96 o 
  -4   7   1      156.04      160.29      5.41 o 
  -3   7   1       22.82       16.48      2.59 o 
  -2   7   1        3.79        2.61      1.10 o 
  -1   7   1     3528.46     3705.71     22.45 o 
   0   7   1      717.88      734.04      7.27 o 
   1   7   1      556.12      509.98      7.68 o 
   2   7   1       43.03       38.36      2.39 o 
   3   7   1       24.45       29.39      2.31 o 
   4   7   1      107.51      116.93      4.85 o 
   5   7   1        7.30        8.80      1.88 o 
   6   7   1       32.95       29.84      6.43 o 
   7   7   1       57.38       58.74      8.88 o 
  -7   8   1       30.18       30.17      6.81 o 
  -6   8   1       31.18       35.17      7.73 o 
  -5   8   1      435.46      432.13     14.34 o 
  -4   8   1       32.33       25.78      4.25 o 
  -3   8   1      760.47      759.41     16.09 o 
  -2   8   1      820.35      850.46     15.77 o 
  -1   8   1     1150.23     1311.51     13.08 o 
   0   8   1       88.49       93.08      3.00 o 
   1   8   1       42.06       40.82      2.17 o 
   2   8   1       76.68       76.47      3.48 o 
   3   8   1        5.32        7.03      2.96 o 
   4   8   1        9.63       10.87      1.59 o 
   5   8   1        5.58        4.97      2.03 o 
   6   8   1      273.41      277.35     22.32 o 
   7   8   1        0.19       -3.22      7.27 o 
  -7   9   1       12.66        7.68      4.04 o 
  -6   9   1        0.06        1.73      3.25 o 
  -5   9   1        0.35        3.29      2.01 o 
  -4   9   1        7.15        4.07      3.31 o 
  -3   9   1      284.21      284.17     10.18 o 
  -2   9   1     1165.33     1294.61     26.14 o 
  -1   9   1     3040.72     3242.57     24.22 o 
   0   9   1      210.93      215.10      4.81 o 
   1   9   1      411.32      416.11      7.08 o 
   2   9   1        5.15        3.06      1.02 o 
   3   9   1      134.93      139.59      6.25 o 
   4   9   1       19.64       16.31      4.19 o 
   5   9   1      102.55       96.67      9.84 o 
   6   9   1       73.88       64.97      9.12 o 
   7   9   1        2.97       16.72      8.16 o 
  -7  10   1      129.65       77.53     10.59 o 
  -6  10   1        9.82       13.80      4.39 o 
  -5  10   1      106.62      108.57      7.35 o 
  -4  10   1      484.62      520.81     17.68 o 
  -3  10   1      506.62      524.33     14.35 o 
  -2  10   1      752.61      707.97     10.78 o 
  -1  10   1      490.39      455.76      9.61 o 
   0  10   1      386.78      426.91      9.40 o 
   1  10   1      328.39      356.81      7.60 o 
   2  10   1      130.26      139.64      4.72 o 
   3  10   1       35.11       33.96      2.71 o 
   4  10   1       72.11       88.70      8.82 o 
   5  10   1       86.61       84.85      9.50 o 
   6  10   1        4.93        6.29      4.18 o 
   7  10   1       27.71       23.42      6.57 o 
  -6  11   1       32.40       26.35      5.75 o 
  -5  11   1       24.75       29.42      6.50 o 
  -4  11   1      106.57       99.33      6.98 o 
  -3  11   1        5.80        7.97      3.43 o 
  -2  11   1      271.86      309.79      6.48 o 
  -1  11   1       21.35       25.65      2.87 o 
   0  11   1       70.31       64.37      3.86 o 
   1  11   1       22.11       25.99      2.25 o 
   2  11   1      304.67      301.93      8.23 o 
   3  11   1       31.39       42.51      3.73 o 
   4  11   1       43.93       57.43      7.51 o 
   5  11   1        4.53        3.41      2.94 o 
   6  11   1       27.38       22.00      5.97 o 
  -6  12   1        2.51        7.23      5.76 o 
  -5  12   1       28.89       24.94     12.43 o 
  -4  12   1      126.79      128.66     11.09 o 
  -3  12   1        3.23        4.53      2.66 o 
  -2  12   1        7.76       10.80      1.47 o 
  -1  12   1      162.49      155.88      6.88 o 
   0  12   1        3.58        7.05      1.72 o 
   1  12   1        0.01        1.07      1.34 o 
   2  12   1      138.98      141.85      6.50 o 
   3  12   1      310.90      290.05     18.28 o 
   4  12   1      856.05      793.46     26.94 o 
   5  12   1      104.66       92.28      9.96 o 
   6  12   1       86.49       92.62     11.13 o 
  -6  13   1      126.74      128.36     13.20 o 
  -5  13   1      137.97      151.57     13.16 o 
  -4  13   1       46.26       45.23      6.80 o 
  -3  13   1        1.27        5.79      4.44 o 
  -2  13   1       36.36       40.14      3.63 o 
  -1  13   1      213.83      225.03      7.68 o 
   0  13   1      165.70      182.82      7.10 o 
   1  13   1       12.64       10.56      2.34 o 
   2  13   1       53.71       33.80      3.44 o 
   3  13   1      101.72       88.85     11.90 o 
   4  13   1        1.20       -3.10      4.57 o 
   5  13   1      560.57      525.29     23.89 o 
   6  13   1        2.10        5.53      3.99 o 
  -6  14   1       22.22       21.68     19.02 o 
  -5  14   1       69.16       62.73     13.89 o 
  -4  14   1      133.80      125.93     11.74 o 
  -3  14   1      323.54      293.41     10.54 o 
  -2  14   1      100.31       85.06      8.81 o 
  -1  14   1       46.91       45.66      5.61 o 
   0  14   1      474.37      477.87     12.34 o 
   1  14   1      222.05      245.86     10.52 o 
   2  14   1        0.94        0.51      1.43 o 
   3  14   1        1.23        4.19      2.06 o 
   4  14   1        0.02        4.61      3.87 o 
   5  14   1        6.51       13.30      4.80 o 
   6  14   1       78.63       91.91     13.55 o 
  -5  15   1       81.44       81.72     10.11 o 
  -4  15   1        3.23        3.07      3.38 o 
  -3  15   1      503.70      438.74     13.09 o 
  -2  15   1      162.92      170.16      9.77 o 
  -1  15   1      348.33      323.15     12.79 o 
   0  15   1      347.99      363.26     11.24 o 
   1  15   1       97.85       96.48      9.17 o 
   2  15   1       31.92       33.08      5.30 o 
   3  15   1       30.80       35.03      4.01 o 
   4  15   1       51.78       55.17      5.96 o 
   5  15   1       17.20       13.96      5.33 o 
  -5  16   1       47.94       59.08      9.34 o 
  -4  16   1        7.36        3.85      3.03 o 
  -3  16   1      101.83       86.28      7.74 o 
  -2  16   1      468.68      439.46     16.14 o 
  -1  16   1      199.90      165.94     14.27 o 
   0  16   1      215.99      203.50      8.80 o 
   1  16   1      110.76      104.46      6.50 o 
   2  16   1      317.23      307.68     10.99 o 
   3  16   1      377.11      360.45     12.70 o 
   4  16   1       33.66       33.24      4.34 o 
   5  16   1        1.01        2.62      2.94 o 
  -4  17   1       54.99       56.26      7.10 o 
  -3  17   1       13.34        9.44      3.12 o 
  -2  17   1       54.52       63.07      6.72 o 
  -1  17   1      116.86      125.51      7.13 o 
   0  17   1      110.10      121.80      9.94 o 
   1  17   1        1.37       -0.45      1.42 o 
   2  17   1      154.06      137.91      7.72 o 
   3  17   1       70.62       61.66      5.68 o 
   4  17   1        1.85        5.66      2.67 o 
  -4  18   1        2.49        6.73      3.09 o 
  -3  18   1       38.71       44.33      6.25 o 
  -2  18   1       19.35       23.78      4.51 o 
  -1  18   1        0.72        0.44      1.98 o 
   0  18   1       21.76       24.09      3.80 o 
   1  18   1        6.99        7.52      2.23 o 
   2  18   1      234.71      240.85     12.67 o 
   3  18   1       91.21      112.13      8.91 o 
   4  18   1       85.74       75.98      8.13 o 
  -3  19   1        7.42       13.22      4.50 o 
  -2  19   1       11.48       15.13      3.83 o 
  -1  19   1       37.69       31.35      3.98 o 
   0  19   1      159.34      170.15      8.89 o 
   1  19   1        5.07       -0.33      1.85 o 
   2  19   1      100.80      108.77      8.81 o 
   3  19   1       44.39       27.67      7.01 o 
  -3  20   1        3.21        4.74      2.67 o 
  -2  20   1        8.61        2.36      3.30 o 
  -1  20   1       88.21       82.78      7.86 o 
   0  20   1       14.03       12.21      3.42 o 
   1  20   1        3.45        2.33      2.25 o 
   2  20   1       16.21       18.99      4.13 o 
   3  20   1      110.22      123.93     10.18 o 
  -1  21   1       83.69       93.61      8.60 o 
   0  21   1       20.08       23.65      4.30 o 
   1  21   1        0.00       -1.38      2.64 o 
  -7   0   2        0.02       -0.33      4.78 o 
  -6   0   2       97.36       99.47      9.63 o 
  -5   0   2      336.64      373.80     23.95 o 
  -4   0   2     1714.67     1813.64     31.99 o 
  -3   0   2     4950.70     5068.96     45.40 o 
  -2   0   2     9534.55     9216.19     34.33 o 
  -1   0   2       67.97       78.90      2.29 o 
   0   0   2       53.77       49.88      1.60 o 
   1   0   2     2728.03     2761.18     13.20 o 
   2   0   2      293.17      291.22      7.70 o 
   3   0   2      156.64      164.79     12.03 o 
   4   0   2      160.40      165.73     14.70 o 
   5   0   2      529.67      519.18     28.90 o 
   6   0   2        2.55       -2.31      5.06 o 
   7   0   2      446.99      459.46     29.40 o 
  -7   1   2        1.41        0.50      4.08 o 
  -6   1   2        5.35        0.68      2.70 o 
  -5   1   2      310.65      323.78     10.99 o 
  -4   1   2      382.71      390.60     10.63 o 
  -3   1   2      196.71      212.53      6.65 o 
  -2   1   2      125.94      147.32      3.14 o 
  -1   1   2     2752.51     2628.73     12.27 o 
   0   1   2     2720.27     2588.80      7.86 o 
   1   1   2    11028.75    10370.50     25.88 o 
   2   1   2     3969.79     3936.16     23.89 o 
   3   1   2      283.28      297.74      9.28 o 
   4   1   2       68.96       56.18      7.27 o 
   5   1   2      456.80      470.71     15.14 o 
   6   1   2       63.29       73.71     16.19 o 
   7   1   2       10.89       16.54      4.92 o 
  -7   2   2      306.41      305.09     15.31 o 
  -6   2   2      227.12      204.51     11.43 o 
  -5   2   2      123.52      125.26     10.57 o 
  -4   2   2       51.04       45.58      4.42 o 
  -3   2   2      389.00      434.69     11.14 o 
  -2   2   2        6.02        4.72      0.79 o 
  -1   2   2      362.12      317.54      3.11 o 
   0   2   2     3709.03     3502.34     21.12 o 
   1   2   2    14475.54    13529.61     40.24 o 
   2   2   2    12745.16    12786.43     38.95 o 
   3   2   2      102.34      102.84      5.46 o 
   4   2   2      313.89      307.85     10.80 o 
   5   2   2       29.11       31.58      4.20 o 
   6   2   2      379.16      395.96     18.96 o 
   7   2   2       56.08       50.90      7.53 o 
  -7   3   2       29.21       23.94      6.23 o 
  -6   3   2      147.88      157.13     10.13 o 
  -5   3   2      210.54      217.14     10.59 o 
  -4   3   2       32.88       44.68      4.97 o 
  -3   3   2       12.91       14.34      2.47 o 
  -2   3   2       21.40       10.93      0.99 o 
  -1   3   2        5.81        6.32      0.62 o 
   0   3   2     1221.08     1169.76      6.34 o 
   1   3   2    28879.46    25938.36     79.90 o 
   2   3   2      611.36      608.59      7.72 o 
   3   3   2     3575.34     3677.74     31.98 o 
   4   3   2      183.36      193.01      8.50 o 
   5   3   2        9.75        5.22      2.40 o 
   6   3   2       56.15       58.14      6.96 o 
   7   3   2      240.58      225.31     12.63 o 
  -7   4   2       19.26       13.02      4.41 o 
  -6   4   2      124.92      119.13      8.36 o 
  -5   4   2      683.51      672.01     15.36 o 
  -4   4   2      134.16      138.54      6.25 o 
  -3   4   2      364.06      370.87     13.05 o 
  -2   4   2        0.12        1.83      1.12 o 
  -1   4   2     1327.34     1362.65      9.18 o 
   0   4   2       41.62       42.41      1.42 o 
   1   4   2     3792.56     3851.83     17.85 o 
   2   4   2     1020.76     1026.63     13.72 o 
   3   4   2      119.92      140.15      4.14 o 
   4   4   2        4.29        1.82      0.98 o 
   5   4   2       23.95       15.21      3.23 o 
   6   4   2       16.88       11.67      4.04 o 
   7   4   2      170.30      189.72     23.02 o 
  -7   5   2       54.93       65.24      9.29 o 
  -6   5   2      122.31      127.18      8.76 o 
  -5   5   2     1948.41     1918.13     30.10 o 
  -4   5   2       66.05       78.52      5.66 o 
  -3   5   2       29.03       44.36      3.85 o 
  -2   5   2      749.52      801.59     10.25 o 
  -1   5   2      614.28      597.84      6.36 o 
   0   5   2     1556.88     1499.88      8.95 o 
   1   5   2     4203.08     4047.13     25.45 o 
   2   5   2      234.64      251.50      6.19 o 
   3   5   2       18.40       14.19      1.34 o 
   4   5   2      451.14      462.73      8.88 o 
   5   5   2        0.18       -0.33      1.08 o 
   6   5   2        0.04        4.49      2.42 o 
   7   5   2        0.29        1.97      3.67 o 
  -7   6   2        5.55        1.52      3.59 o 
  -6   6   2      853.33      860.05     22.36 o 
  -5   6   2      414.43      417.80     10.39 o 
  -4   6   2       23.90       23.31      2.30 o 
  -3   6   2        0.26        0.44      1.48 o 
  -2   6   2      253.40      247.33      6.64 o 
  -1   6   2        0.29        0.62      0.82 o 
   0   6   2       12.69       24.29      1.31 o 
   1   6   2      163.79      154.55      3.74 o 
   2   6   2      926.30      963.82     11.91 o 
   3   6   2      817.11      828.11     15.37 o 
   4   6   2        3.07        2.71      0.93 o 
   5   6   2        3.80        3.68      2.25 o 
   6   6   2        0.13        3.09      2.23 o 
   7   6   2       37.43       36.11      7.27 o 
  -7   7   2       25.21       29.65      6.42 o 
  -6   7   2        7.28        4.28      2.23 o 
  -5   7   2        0.49        4.67      2.44 o 
  -4   7   2        0.12       -0.13      0.43 o 
  -3   7   2        5.25        4.63      1.70 o 
  -2   7   2        4.89        3.58      1.28 o 
  -1   7   2     1241.44     1302.55     15.40 o 
   0   7   2      231.63      239.87      4.78 o 
   1   7   2      660.20      643.89      8.05 o 
   2   7   2      543.02      568.95      8.66 o 
   3   7   2       28.43       29.42      2.53 o 
   4   7   2        3.13        1.90      1.43 o 
   5   7   2      356.86      366.21     12.98 o 
   6   7   2        0.69        1.81      3.61 o 
   7   7   2       21.88       20.93      8.19 o 
  -7   8   2       55.42       70.76     10.15 o 
  -6   8   2       60.40       83.98     10.09 o 
  -5   8   2      118.18      129.41      8.25 o 
  -4   8   2      144.06      141.29      8.84 o 
  -3   8   2      612.28      626.14     15.20 o 
  -2   8   2      513.85      489.26     12.54 o 
  -1   8   2     1643.95     1727.27     21.68 o 
   0   8   2     1193.35     1233.05     12.60 o 
   1   8   2       39.60       43.38      2.56 o 
   2   8   2       74.19       84.10      3.62 o 
   3   8   2        0.12        3.61      1.49 o 
   4   8   2       19.09       16.61      2.83 o 
   5   8   2        0.22        1.29      2.40 o 
   6   8   2       26.45       21.93      6.11 o 
   7   8   2       37.09       42.35      8.14 o 
  -7   9   2      207.07      223.92     30.54 o 
  -6   9   2       78.49       91.52     10.57 o 
  -5   9   2      206.51      192.62     10.17 o 
  -4   9   2      118.41      136.24     11.71 o 
  -3   9   2       40.14       42.45      4.20 o 
  -2   9   2     1072.93     1075.82     32.21 o 
  -1   9   2      417.27      437.21      8.23 o 
   0   9   2      861.40      860.94     12.54 o 
   1   9   2       47.26       41.01      3.02 o 
   2   9   2       29.07       31.89      2.47 o 
   3   9   2        2.02        5.76      1.89 o 
   4   9   2       18.76       15.80      4.06 o 
   5   9   2       24.01       19.63      3.19 o 
   6   9   2       42.16       34.17      6.64 o 
   7   9   2       10.69        9.26      4.82 o 
  -7  10   2      242.25      228.99     17.97 o 
  -6  10   2        0.57        2.23      4.54 o 
  -5  10   2       12.51       11.66      2.73 o 
  -4  10   2       26.36       24.00      3.74 o 
  -3  10   2        0.57        1.07      2.02 o 
  -2  10   2      415.16      462.98     13.25 o 
  -1  10   2      426.06      467.25     12.55 o 
   0  10   2      302.07      317.68      8.12 o 
   1  10   2      548.54      503.32     10.78 o 
   2  10   2        8.41       10.55      1.70 o 
   3  10   2      340.85      339.87      9.50 o 
   4  10   2        0.91        1.82      2.99 o 
   5  10   2       40.67       35.47      6.42 o 
   6  10   2        0.93        4.38      2.89 o 
  -6  11   2       16.01       13.53      4.45 o 
  -5  11   2      110.61      107.24      8.01 o 
  -4  11   2      122.40      103.37      7.38 o 
  -3  11   2       36.40       49.55      4.93 o 
  -2  11   2       77.45       74.18      4.33 o 
  -1  11   2       16.85       19.32      2.53 o 
   0  11   2       16.88       16.22      2.08 o 
   1  11   2       44.16       41.57      2.72 o 
   2  11   2        1.39        1.26      1.13 o 
   3  11   2       19.36       21.10      4.16 o 
   4  11   2       54.94       51.72      6.73 o 
   5  11   2       70.52       57.60      8.07 o 
   6  11   2       86.90       97.26     11.05 o 
  -6  12   2       80.34       83.64     10.50 o 
  -5  12   2      274.64      292.72     18.10 o 
  -4  12   2       37.43       45.60      8.05 o 
  -3  12   2       19.70       15.45      3.97 o 
  -2  12   2       12.71       13.59      1.28 o 
  -1  12   2      159.33      137.29     12.45 o 
   0  12   2       74.73       69.27      5.84 o 
   1  12   2       46.43       43.49      2.91 o 
   2  12   2      121.99      109.08      5.89 o 
   3  12   2        4.64        6.05      2.07 o 
   4  12   2        3.74        3.21      3.66 o 
   5  12   2        2.46        2.86      2.66 o 
   6  12   2        8.23       10.22      5.34 o 
  -6  13   2      114.17      108.49     13.10 o 
  -5  13   2      392.78      419.98     21.78 o 
  -4  13   2        3.76        6.53      9.02 o 
  -3  13   2        8.32        2.77      2.98 o 
  -2  13   2        5.29        3.16      2.12 o 
  -1  13   2        0.09        1.24      1.29 o 
   0  13   2       15.52       19.13      2.65 o 
   1  13   2      159.84      153.18      5.59 o 
   2  13   2      102.33       85.29      6.93 o 
   3  13   2      409.81      396.09     14.04 o 
   4  13   2       89.07       86.75      9.17 o 
   5  13   2       50.30       64.76      8.85 o 
   6  13   2       44.10       32.55     15.67 o 
  -6  14   2       86.99       81.60     29.98 o 
  -5  14   2        0.14        3.56      5.57 o 
  -4  14   2       96.93       92.21     10.08 o 
  -3  14   2        0.61        0.89      1.66 o 
  -2  14   2       10.37        5.32      1.44 o 
  -1  14   2      389.08      373.80     13.40 o 
   0  14   2      930.27      884.96     22.03 o 
   1  14   2       55.84       48.54      4.64 o 
   2  14   2      398.79      408.96     14.29 o 
   3  14   2       11.28       19.96      3.16 o 
   4  14   2       29.37       19.37      4.76 o 
   5  14   2       83.27       70.82      9.24 o 
  -5  15   2       37.11       35.52      7.05 o 
  -4  15   2      110.63      113.50     17.80 o 
  -3  15   2      290.96      263.68     12.96 o 
  -2  15   2        9.99        8.77      2.81 o 
  -1  15   2       95.13      116.85      6.71 o 
   0  15   2     1664.09     1665.55     27.03 o 
   1  15   2      827.17      851.12     20.05 o 
   2  15   2       17.71       14.72      2.79 o 
   3  15   2        0.12       -1.01      1.89 o 
   4  15   2      651.44      662.60     20.48 o 
   5  15   2        1.74       -1.54      3.08 o 
  -5  16   2       64.39       59.73      9.14 o 
  -4  16   2       15.08       15.45      3.77 o 
  -3  16   2        0.12       -2.84      2.84 o 
  -2  16   2       38.21       45.10      7.87 o 
  -1  16   2       85.03       91.69      5.92 o 
   0  16   2      414.36      440.25     12.69 o 
   1  16   2      789.07      758.62     16.70 o 
   2  16   2      150.52      170.41      8.32 o 
   3  16   2        0.68        2.20      1.96 o 
   4  16   2       32.76       37.25      4.59 o 
   5  16   2        0.45        2.57      2.73 o 
  -4  17   2        0.04        2.06      2.94 o 
  -3  17   2       34.19       29.35      4.77 o 
  -2  17   2      287.70      266.70     13.04 o 
  -1  17   2       95.68      112.18      6.76 o 
   0  17   2      102.31      104.05      6.56 o 
   1  17   2        8.42        9.23      2.35 o 
   2  17   2       53.95       46.80      4.70 o 
   3  17   2       67.08       64.46      7.59 o 
   4  17   2        8.48        8.50      2.59 o 
  -4  18   2       13.06       11.10      3.54 o 
  -3  18   2       11.70       14.08      3.74 o 
  -2  18   2       51.54       47.76      5.82 o 
  -1  18   2      101.09      115.86     12.12 o 
   0  18   2       38.29       41.49      4.32 o 
   1  18   2      115.20      117.83      7.08 o 
   2  18   2       10.30       15.55      2.97 o 
   3  18   2      110.32      107.30      7.43 o 
   4  18   2       82.53       71.44      7.91 o 
  -3  19   2       26.18       22.67      4.70 o 
  -2  19   2        2.78       -0.51      2.44 o 
  -1  19   2       86.44       88.66      7.97 o 
   0  19   2       39.47       45.08      7.51 o 
   1  19   2       55.77       60.87      6.53 o 
   2  19   2       96.53      103.95      8.60 o 
   3  19   2       17.40       17.05      4.49 o 
  -2  20   2       24.06       25.83      5.33 o 
  -1  20   2       18.22       23.67      4.66 o 
   0  20   2        4.04        2.16      2.64 o 
   1  20   2      487.76      517.48     19.27 o 
   2  20   2      339.67      361.49     20.75 o 
  -1  21   2       13.81       14.79      4.25 o 
   0  21   2      104.47       94.07      8.78 o 
   1  21   2      156.78      159.44     11.19 o 
  -7   1   3        0.87        2.56      2.74 o 
  -6   1   3        1.13        0.90      1.99 o 
  -5   1   3      246.53      262.10      9.87 o 
  -4   1   3        8.77        2.56      1.54 o 
  -3   1   3     7724.80     8190.84     48.55 o 
  -2   1   3      399.96      447.48      5.37 o 
  -1   1   3      549.32      510.41      4.05 o 
   0   1   3     2339.63     2280.44      8.96 o 
   1   1   3     2896.78     2995.67     14.47 o 
   2   1   3     1427.98     1392.49      9.69 o 
   3   1   3      179.22      192.86      7.74 o 
   4   1   3      134.56      128.16      7.25 o 
   5   1   3       45.25       48.20      6.33 o 
   6   1   3      120.95      125.02     10.35 o 
   7   1   3      269.59      283.89     16.70 o 
  -7   2   3       15.94       23.12      4.74 o 
  -6   2   3       61.38       74.66      6.88 o 
  -5   2   3        0.01        1.75      2.16 o 
  -4   2   3       73.41       76.87      5.62 o 
  -3   2   3      556.61      528.32     12.24 o 
  -2   2   3       21.40       22.62      1.39 o 
  -1   2   3     3037.91     2849.60      9.77 o 
   0   2   3     2207.07     2088.93      9.88 o 
   1   2   3     4157.87     3983.06     16.93 o 
   2   2   3     2898.04     2832.49     22.50 o 
   3   2   3      800.09      846.00     15.98 o 
   4   2   3      464.94      482.94     13.79 o 
   5   2   3       51.07       58.77      8.76 o 
   6   2   3        0.86        3.11      6.63 o 
   7   2   3       82.61      102.37     10.22 o 
  -7   3   3       27.80       20.87      3.33 o 
  -6   3   3      118.09      113.74      8.57 o 
  -5   3   3       72.04       70.81      6.23 o 
  -4   3   3      144.40      135.21      7.39 o 
  -3   3   3       62.20       58.26      3.65 o 
  -2   3   3      342.59      378.78      5.49 o 
  -1   3   3     1867.53     1765.25     10.97 o 
   0   3   3       27.02       31.44      1.04 o 
   1   3   3      595.44      522.24      5.40 o 
   2   3   3     1692.70     1734.88     13.72 o 
   3   3   3        0.76        2.49      1.56 o 
   4   3   3      578.56      561.22     14.88 o 
   5   3   3       10.86        7.07      2.09 o 
   6   3   3      485.25      473.63     16.99 o 
   7   3   3       45.79       48.83     16.22 o 
  -7   4   3      117.57      108.39     10.58 o 
  -6   4   3       36.25       33.50      4.06 o 
  -5   4   3      169.73      187.17      8.36 o 
  -4   4   3      163.07      147.60      9.04 o 
  -3   4   3      318.10      309.93      7.23 o 
  -2   4   3       28.62       28.04      1.40 o 
  -1   4   3        8.16        1.83      0.49 o 
   0   4   3       28.41       31.27      1.33 o 
   1   4   3     1415.00     1347.01     10.11 o 
   2   4   3      184.27      199.33      4.74 o 
   3   4   3     1731.29     1721.59     22.91 o 
   4   4   3       54.39       64.44      6.36 o 
   5   4   3      234.36      237.84     10.84 o 
   6   4   3       68.42       64.60      6.90 o 
   7   4   3        0.00        2.08      3.43 o 
  -7   5   3       11.49       14.97      5.00 o 
  -6   5   3       34.21       30.76      4.67 o 
  -5   5   3      247.11      239.00     11.06 o 
  -4   5   3      222.57      213.28      9.39 o 
  -3   5   3      199.21      218.67      8.24 o 
  -2   5   3      491.63      517.99      9.25 o 
  -1   5   3      155.77      180.90      3.28 o 
   0   5   3       65.53       71.88      2.03 o 
   1   5   3     3754.60     3751.96     18.36 o 
   2   5   3     1871.74     1842.93     17.83 o 
   3   5   3      895.57      872.33     16.68 o 
   4   5   3      165.02      156.56      7.97 o 
   5   5   3        2.53        1.49      2.32 o 
   6   5   3        6.78       10.08      3.31 o 
   7   5   3      118.66      125.27     13.66 o 
  -7   6   3      123.02      133.81     13.51 o 
  -6   6   3        6.54        8.15      2.79 o 
  -5   6   3      240.71      221.86     11.61 o 
  -4   6   3      491.60      482.29     14.34 o 
  -3   6   3        0.00       -1.11      1.11 o 
  -2   6   3       73.79       84.61      3.91 o 
  -1   6   3      618.76      682.82      6.70 o 
   0   6   3      388.29      394.02      5.49 o 
   1   6   3      146.18      146.27      5.42 o 
   2   6   3       60.49       61.41      4.90 o 
   3   6   3      401.42      390.59     11.08 o 
   4   6   3      279.21      268.30     10.40 o 
   5   6   3        4.93        4.14      2.74 o 
   6   6   3        5.73        6.67      2.57 o 
   7   6   3       75.76       95.64     11.33 o 
  -7   7   3       80.92       74.68     10.31 o 
  -6   7   3      385.73      395.27     19.20 o 
  -5   7   3       30.76       24.17      4.87 o 
  -4   7   3      187.82      167.71      9.22 o 
  -3   7   3      139.73      141.52      6.00 o 
  -2   7   3      288.68      295.87      7.51 o 
  -1   7   3     7594.72     7780.91     41.83 o 
   0   7   3       43.82       46.31      3.07 o 
   1   7   3       98.68       97.52      3.47 o 
   2   7   3      102.31       91.70      3.57 o 
   3   7   3        1.72        0.20      1.50 o 
   4   7   3       16.68       15.64      4.49 o 
   5   7   3        2.40        3.09      3.33 o 
   6   7   3      157.64      160.49      9.78 o 
   7   7   3        1.62        2.12      5.89 o 
  -7   8   3       33.57       31.59      8.45 o 
  -6   8   3      318.81      339.82     14.82 o 
  -5   8   3      496.45      528.96     16.96 o 
  -4   8   3      113.73      123.04      7.79 o 
  -3   8   3       15.10       14.30      2.99 o 
  -2   8   3      164.22      178.05      6.12 o 
  -1   8   3      618.86      690.22     11.58 o 
   0   8   3     2151.35     2269.66     16.66 o 
   1   8   3        1.64        2.33      0.99 o 
   2   8   3        5.75        6.31      1.48 o 
   3   8   3       48.61       44.89      5.45 o 
   4   8   3      111.88      113.91      6.92 o 
   5   8   3      227.73      247.79     11.10 o 
   6   8   3        6.85        4.40      3.52 o 
   7   8   3       11.85       11.42      5.25 o 
  -7   9   3       22.61       25.75      6.42 o 
  -6   9   3        4.35        1.40      2.45 o 
  -5   9   3      181.04      172.31      9.94 o 
  -4   9   3      384.02      360.13     13.42 o 
  -3   9   3      742.97      759.10     17.92 o 
  -2   9   3       10.02        7.55      2.05 o 
  -1   9   3      690.51      723.58      8.32 o 
   0   9   3       25.00       40.77      2.81 o 
   1   9   3      650.05      666.19     11.95 o 
   2   9   3       25.72       18.42      1.97 o 
   3   9   3       21.91       27.65      4.54 o 
   4   9   3      152.97      143.56     10.79 o 
   5   9   3       41.58       37.08      4.45 o 
   6   9   3       51.94       39.01      7.24 o 
   7   9   3       15.22       10.97      5.36 o 
  -6  10   3      125.93      154.37     13.63 o 
  -5  10   3        0.17       -2.75      2.75 o 
  -4  10   3       15.03       16.57      3.41 o 
  -3  10   3       37.90       37.56      7.10 o 
  -2  10   3       69.83       68.60      3.69 o 
  -1  10   3       42.86       43.89      3.10 o 
   0  10   3     2974.49     3021.95     24.40 o 
   1  10   3      726.57      763.84     10.52 o 
   2  10   3        1.62        2.68      1.20 o 
   3  10   3       66.77       66.87      8.54 o 
   4  10   3        9.42       14.41      4.28 o 
   5  10   3       38.17       24.57      5.70 o 
   6  10   3        3.06        4.71      3.95 o 
  -6  11   3       60.74       71.89      9.74 o 
  -5  11   3        9.65       10.83      3.00 o 
  -4  11   3      500.13      520.36     16.78 o 
  -3  11   3       90.51       92.95      6.87 o 
  -2  11   3       13.43       11.75      1.65 o 
  -1  11   3      561.69      584.93     14.81 o 
   0  11   3      644.87      721.36     12.67 o 
   1  11   3      371.75      401.80      7.95 o 
   2  11   3        6.41        8.59      1.56 o 
   3  11   3      116.41      113.12      9.01 o 
   4  11   3        7.63        6.97      4.63 o 
   5  11   3       55.71       56.25      7.89 o 
   6  11   3      171.90      178.69     23.37 o 
  -6  12   3       55.04       61.80      9.41 o 
  -5  12   3      390.86      413.94     16.18 o 
  -4  12   3      124.08      122.47      8.42 o 
  -3  12   3       14.91       22.08      4.88 o 
  -2  12   3       13.45       12.47      1.84 o 
  -1  12   3       27.71       36.29      3.14 o 
   0  12   3       55.99       47.88      3.82 o 
   1  12   3      954.54      910.00     12.46 o 
   2  12   3       33.04       27.52      3.26 o 
   3  12   3        8.52       11.00      2.68 o 
   4  12   3       32.63       47.64      6.67 o 
   5  12   3      342.05      347.31     19.11 o 
   6  12   3        1.14        3.87      3.51 o 
  -6  13   3       48.68       47.13      8.34 o 
  -5  13   3       73.99       75.49      9.92 o 
  -4  13   3       15.08       13.42      3.30 o 
  -3  13   3       41.21       42.38      5.08 o 
  -2  13   3       37.36       35.52      2.97 o 
  -1  13   3      261.67      263.67      8.49 o 
   0  13   3       58.26       55.72      3.95 o 
   1  13   3      676.09      652.47     13.91 o 
   2  13   3       43.04       43.45      4.16 o 
   3  13   3       42.64       43.69      4.78 o 
   4  13   3       53.43       46.77     13.41 o 
   5  13   3       71.83       71.33      9.19 o 
   6  13   3       91.08       87.25     10.61 o 
  -5  14   3        0.93       -0.51      3.32 o 
  -4  14   3       18.13       15.43      4.43 o 
  -3  14   3        0.68        2.79      2.35 o 
  -2  14   3      262.52      272.82     11.88 o 
  -1  14   3       87.83       86.62      5.12 o 
   0  14   3      851.53      845.03     21.01 o 
   1  14   3      480.35      488.13     12.51 o 
   2  14   3       54.29       53.05      4.58 o 
   3  14   3       13.29       11.28      2.54 o 
   4  14   3      216.97      221.22     11.82 o 
   5  14   3      182.04      173.53     14.48 o 
  -5  15   3        2.83        3.96      4.98 o 
  -4  15   3       28.31       25.86      4.72 o 
  -3  15   3       24.53       28.66      4.51 o 
  -2  15   3      159.41      168.68      9.88 o 
  -1  15   3        9.98       10.06      2.30 o 
   0  15   3       10.41       14.53      2.67 o 
   1  15   3       22.67       30.22      3.41 o 
   2  15   3       11.41       11.68      2.49 o 
   3  15   3        8.57       11.91      2.64 o 
   4  15   3        2.91        2.30      2.47 o 
   5  15   3       11.07       10.69      3.34 o 
  -5  16   3       87.13       55.54     11.54 o 
  -4  16   3       80.05       73.04      7.44 o 
  -3  16   3       18.92       19.01      5.25 o 
  -2  16   3       14.17       15.30      3.36 o 
  -1  16   3      331.08      311.14     17.62 o 
   0  16   3        7.73        6.91      1.89 o 
   1  16   3        0.41        0.72      1.75 o 
   2  16   3      103.08      102.85      7.43 o 
   3  16   3        1.66       -1.14      1.93 o 
   4  16   3        7.06        7.13      2.66 o 
   5  16   3        0.17        0.62      2.88 o 
  -4  17   3       46.93       47.94      6.90 o 
  -3  17   3       63.30       47.35      6.01 o 
  -2  17   3      320.62      304.68     14.01 o 
  -1  17   3       26.69       22.41      4.07 o 
   0  17   3      613.88      624.35     19.21 o 
   1  17   3        0.00       -1.50      1.50 o 
   2  17   3       18.69       21.71      3.31 o 
   3  17   3       27.70       23.09      3.65 o 
   4  17   3       44.70       45.01      5.07 o 
  -4  18   3       52.17       50.91      6.65 o 
  -3  18   3        9.32       19.60      4.35 o 
  -2  18   3       35.18       36.36      6.48 o 
  -1  18   3      207.58      202.10     11.50 o 
   0  18   3      148.13      152.85      9.95 o 
   1  18   3        2.78        4.11      2.18 o 
   2  18   3        0.81        0.96      2.02 o 
   3  18   3       17.54       18.20      3.95 o 
   4  18   3       17.66       11.39      5.32 o 
  -3  19   3       46.64       35.77      5.59 o 
  -2  19   3      113.08      112.24      9.18 o 
  -1  19   3        1.85        1.23      2.66 o 
   0  19   3       29.53       25.52      4.33 o 
   1  19   3       46.89       50.06      6.09 o 
   2  19   3        5.39        5.76      2.73 o 
   3  19   3       90.78       84.11     10.53 o 
  -2  20   3       10.25       12.46      3.40 o 
  -1  20   3       10.33        4.23      3.05 o 
   0  20   3       41.81       49.29      6.95 o 
   1  20   3      202.33      217.84     15.78 o 
   2  20   3       42.69       38.74     15.13 o 
  -1  21   3       19.15       16.26      3.71 o 
   0  21   3        0.57        5.59      3.13 o 
   1  21   3        0.96        6.08      3.03 o 
  -7   0   4        6.98       12.52      7.72 o 
  -6   0   4        6.88        8.38      3.89 o 
  -5   0   4      249.22      294.40     14.73 o 
  -4   0   4        0.33        2.55      1.97 o 
  -3   0   4      341.25      368.85     12.25 o 
  -2   0   4      657.91      733.85      9.78 o 
  -1   0   4      660.43      694.35      7.45 o 
   0   0   4     2364.16     2252.93     14.75 o 
   1   0   4     3508.66     3407.33     19.55 o 
   2   0   4       90.85      110.02      4.62 o 
   3   0   4      207.93      209.96      8.30 o 
   4   0   4     3423.36     3400.71     64.72 o 
   5   0   4      879.19      883.50     36.18 o 
   6   0   4      259.75      255.08     21.23 o 
   7   0   4      188.01      196.64     20.30 o 
  -7   1   4       25.65       24.32      4.56 o 
  -6   1   4       11.84        9.64      2.92 o 
  -5   1   4       39.59       44.79      4.34 o 
  -4   1   4      140.99      157.21      6.72 o 
  -3   1   4      720.62      759.49     12.40 o 
  -2   1   4     1156.43     1169.18      8.72 o 
  -1   1   4      292.10      277.52      3.06 o 
   0   1   4      433.13      440.32      4.33 o 
   1   1   4       29.23       34.91      1.54 o 
   2   1   4       50.54       47.98      2.35 o 
   3   1   4     1483.21     1536.13     15.45 o 
   4   1   4       12.38       10.56      3.51 o 
   5   1   4      220.30      186.00     11.96 o 
   6   1   4        0.03        1.57      2.93 o 
   7   1   4        0.28       -1.64      3.53 o 
  -7   2   4        0.66       -0.31      2.72 o 
  -6   2   4        4.71        3.70      2.65 o 
  -5   2   4       17.83       14.32      4.65 o 
  -4   2   4      178.34      200.16      8.84 o 
  -3   2   4      690.36      774.44     12.55 o 
  -2   2   4     1241.36     1270.96      9.99 o 
  -1   2   4     2148.96     2271.03     10.68 o 
   0   2   4     2712.51     2657.45     12.84 o 
   1   2   4     1209.80     1228.09      8.35 o 
   2   2   4     3254.12     3192.12     17.58 o 
   3   2   4       99.08       85.81      3.32 o 
   4   2   4      398.40      416.57      8.43 o 
   5   2   4        7.47       13.06      3.17 o 
   6   2   4       23.69       24.92     11.07 o 
   7   2   4        0.13        2.70      3.14 o 
  -7   3   4       12.86       12.23      3.36 o 
  -6   3   4      203.53      180.72      9.37 o 
  -5   3   4       47.45       43.59      4.87 o 
  -4   3   4      122.50      118.73      7.95 o 
  -3   3   4      427.40      447.89      8.75 o 
  -2   3   4      642.68      629.03      6.44 o 
  -1   3   4       32.76       33.94      1.18 o 
   0   3   4     2340.06     2321.96     15.23 o 
   1   3   4      754.72      739.10      6.04 o 
   2   3   4       20.26       27.44      2.16 o 
   3   3   4      128.92      138.81      6.74 o 
   4   3   4       83.76       73.83      3.31 o 
   5   3   4       21.56       18.01      3.23 o 
   6   3   4        0.00       -1.23      2.46 o 
   7   3   4        5.36        4.17      7.76 o 
  -7   4   4        7.53        3.04      2.83 o 
  -6   4   4       76.92       76.51      5.96 o 
  -5   4   4       74.94       62.77      5.46 o 
  -4   4   4       83.44       98.81      5.54 o 
  -3   4   4      393.52      384.81      8.09 o 
  -2   4   4        3.81        3.96      0.68 o 
  -1   4   4       14.76       17.52      1.08 o 
   0   4   4      513.16      543.02      4.33 o 
   1   4   4      377.13      388.60      5.60 o 
   2   4   4      504.24      546.72      9.83 o 
   3   4   4     2442.03     2526.08     37.98 o 
   4   4   4      158.42      146.21      7.92 o 
   5   4   4      154.23      151.47      8.96 o 
   6   4   4       54.00       67.59      6.58 o 
   7   4   4        0.02        0.82      2.63 o 
  -7   5   4      196.45      174.76     11.43 o 
  -6   5   4      257.44      288.33     16.76 o 
  -5   5   4       98.11       93.95      6.07 o 
  -4   5   4       10.84        6.63      1.76 o 
  -3   5   4        2.31        4.31      0.86 o 
  -2   5   4       25.91       25.72      1.53 o 
  -1   5   4      128.27      140.97      3.17 o 
   0   5   4     2466.25     2521.43     12.84 o 
   1   5   4      271.98      278.13      4.94 o 
   2   5   4     4722.12     4682.10     34.16 o 
   3   5   4      941.02      928.11     17.58 o 
   4   5   4        1.28        3.54      2.08 o 
   5   5   4      175.86      177.57      9.79 o 
   6   5   4       15.05       13.07      3.49 o 
   7   5   4       81.07       90.94     10.99 o 
  -7   6   4       16.17       17.78      6.69 o 
  -6   6   4       17.61       30.32      4.65 o 
  -5   6   4       65.21       70.30      6.32 o 
  -4   6   4      673.92      638.34     18.43 o 
  -3   6   4       32.36       28.58      2.34 o 
  -2   6   4        9.45        5.83      1.36 o 
  -1   6   4     1101.80     1120.37      8.68 o 
   0   6   4       42.66       36.84      1.82 o 
   1   6   4      400.05      397.25      6.57 o 
   2   6   4     2339.31     2425.59     34.00 o 
   3   6   4      566.77      619.77     14.46 o 
   4   6   4        0.73        0.09      1.83 o 
   5   6   4      198.32      204.00     10.30 o 
   6   6   4        2.38        1.91      2.48 o 
   7   6   4       11.33       15.74      6.38 o 
  -7   7   4        2.35        3.11      5.97 o 
  -6   7   4      172.64      183.24     11.00 o 
  -5   7   4     1098.11     1055.11     24.19 o 
  -4   7   4     1251.96     1234.82     24.28 o 
  -3   7   4      549.85      533.83     11.56 o 
  -2   7   4       58.93       64.23      3.39 o 
  -1   7   4      367.62      395.31      8.41 o 
   0   7   4      635.56      655.20      6.97 o 
   1   7   4      154.28      175.49      4.38 o 
   2   7   4       93.01       96.50      4.67 o 
   3   7   4      646.98      641.31     14.94 o 
   4   7   4       74.39       79.05      7.38 o 
   5   7   4       17.90       23.21      5.25 o 
   6   7   4        0.81        4.66      2.54 o 
   7   7   4       17.66       18.61      5.74 o 
  -7   8   4       72.32       98.18     11.60 o 
  -6   8   4      192.23      205.09     11.89 o 
  -5   8   4       24.36       25.80      4.21 o 
  -4   8   4     3940.39     4021.20     44.44 o 
  -3   8   4      420.19      398.80     19.72 o 
  -2   8   4      204.19      221.65      6.49 o 
  -1   8   4       78.20       72.03      3.30 o 
   0   8   4      277.32      302.70      5.59 o 
   1   8   4       49.52       39.46      2.46 o 
   2   8   4      239.35      242.26      5.85 o 
   3   8   4       19.52       14.80      3.38 o 
   4   8   4      126.01      126.59      7.62 o 
   5   8   4      285.06      272.16     11.96 o 
   6   8   4       22.08       19.00      5.32 o 
   7   8   4        0.54        2.27      3.33 o 
  -6   9   4      363.52      356.64     15.78 o 
  -5   9   4       40.74       43.46      5.62 o 
  -4   9   4      104.43       97.07      7.43 o 
  -3   9   4      280.73      286.12      8.88 o 
  -2   9   4      590.77      619.23     12.49 o 
  -1   9   4        6.93        6.85      1.12 o 
   0   9   4        0.18        1.69      0.89 o 
   1   9   4      307.50      309.35      7.10 o 
   2   9   4      453.46      464.59      8.92 o 
   3   9   4        1.17        5.27      3.52 o 
   4   9   4        7.47        0.86      4.30 o 
   5   9   4       28.90       29.58      4.24 o 
   6   9   4        5.45        9.30      3.61 o 
  -6  10   4       44.72       45.27      5.90 o 
  -5  10   4      665.54      670.94     23.51 o 
  -4  10   4      444.62      458.12     15.93 o 
  -3  10   4       69.14       56.43      5.48 o 
  -2  10   4        5.25        2.69      1.13 o 
  -1  10   4      441.60      486.38      8.32 o 
   0  10   4      145.00      161.81      5.53 o 
   1  10   4      416.35      417.18      7.41 o 
   2  10   4      362.42      352.41      8.39 o 
   3  10   4        1.41        3.08      4.17 o 
   4  10   4        1.62        4.55      3.32 o 
   5  10   4      112.13      112.80     10.87 o 
   6  10   4        1.20        4.72      4.61 o 
  -6  11   4        1.33        3.41      5.69 o 
  -5  11   4      170.62      167.52     12.28 o 
  -4  11   4      684.94      672.40     19.69 o 
  -3  11   4       65.51       63.45      5.95 o 
  -2  11   4       64.78       68.29      2.92 o 
  -1  11   4      224.26      234.33      6.72 o 
   0  11   4      138.52      138.86      5.48 o 
   1  11   4        1.97        1.68      1.07 o 
   2  11   4     1275.13     1235.95     20.26 o 
   3  11   4        4.10        0.48      3.84 o 
   4  11   4        6.56        8.76      3.73 o 
   5  11   4       99.78       80.61      9.39 o 
   6  11   4        1.99        7.62     10.40 o 
  -6  12   4      133.93      136.36     13.44 o 
  -5  12   4      308.08      328.10     14.84 o 
  -4  12   4      112.25      114.22      8.48 o 
  -3  12   4       17.29       13.72      3.12 o 
  -2  12   4      255.26      253.61      6.35 o 
  -1  12   4        0.13        0.70      0.94 o 
   0  12   4      584.78      599.31     11.94 o 
   1  12   4      537.77      544.03     13.22 o 
   2  12   4      335.65      319.97     10.22 o 
   3  12   4        6.56        4.21      2.37 o 
   4  12   4       46.18       41.11      6.28 o 
   5  12   4      187.40      198.41     14.50 o 
   6  12   4        2.62        1.37      3.45 o 
  -6  13   4      141.65      165.55     21.04 o 
  -5  13   4       51.45       45.27      5.68 o 
  -4  13   4        3.91       -1.26      2.54 o 
  -3  13   4        1.64        3.12      1.85 o 
  -2  13   4       32.26       34.57      4.32 o 
  -1  13   4       12.15       10.55      1.59 o 
   0  13   4      203.71      200.79      7.36 o 
   1  13   4     1549.02     1554.26     21.55 o 
   2  13   4     1373.96     1372.91     21.85 o 
   3  13   4       13.87       20.95      3.68 o 
   4  13   4        9.75        4.80      2.28 o 
   5  13   4        7.40        4.14      3.23 o 
   6  13   4       24.18       17.44      5.13 o 
  -5  14   4      229.34      262.46     13.84 o 
  -4  14   4       73.85       69.82      7.14 o 
  -3  14   4        8.95       11.82      3.05 o 
  -2  14   4        0.22        1.22      2.27 o 
  -1  14   4        0.04       -0.45      1.60 o 
   0  14   4      155.68      159.27      6.89 o 
   1  14   4       89.68       91.03      6.69 o 
   2  14   4      520.16      527.14     14.03 o 
   3  14   4       47.56       53.00      4.99 o 
   4  14   4       10.65        8.35      2.59 o 
   5  14   4       37.64       27.85      6.60 o 
  -5  15   4        0.00        1.03      3.14 o 
  -4  15   4       96.78      100.57      8.97 o 
  -3  15   4      113.68      108.22      8.37 o 
  -2  15   4       55.66       61.51      6.09 o 
  -1  15   4        0.59       -0.21      1.97 o 
   0  15   4      201.28      204.90      8.06 o 
   1  15   4      477.00      475.47     12.87 o 
   2  15   4      329.57      331.90     11.39 o 
   3  15   4      100.40      105.40      6.98 o 
   4  15   4       12.45       13.08      3.48 o 
   5  15   4       27.23       23.44      4.48 o 
  -4  16   4       40.86       40.80      5.79 o 
  -3  16   4      111.96      106.77      8.38 o 
  -2  16   4        0.29        1.24      1.97 o 
  -1  16   4       59.61       51.30      5.71 o 
   0  16   4       75.35       71.16      6.32 o 
   1  16   4       14.10       15.94      2.74 o 
   2  16   4        4.81        5.44      1.98 o 
   3  16   4       81.98       88.62      6.61 o 
   4  16   4      113.95      109.22      7.79 o 
  -4  17   4       63.26       60.10     11.42 o 
  -3  17   4       34.70       26.12      4.58 o 
  -2  17   4        8.51       10.79      3.16 o 
  -1  17   4      150.73      132.30      9.04 o 
   0  17   4       37.23       41.62      4.42 o 
   1  17   4       10.03        8.33      2.83 o 
   2  17   4       23.60       21.77      3.90 o 
   3  17   4        6.06        5.58      2.10 o 
   4  17   4        0.31        3.88      2.59 o 
  -3  18   4       51.24       53.68      6.39 o 
  -2  18   4       11.18        9.14      4.40 o 
  -1  18   4        0.44        4.92      2.46 o 
   0  18   4        0.44        0.21      2.75 o 
   1  18   4        0.54        0.90      1.98 o 
   2  18   4        1.15        2.87      1.96 o 
   3  18   4      132.85      158.85     10.78 o 
  -3  19   4       12.04        7.16      4.28 o 
  -2  19   4       19.69       18.80      3.96 o 
  -1  19   4        6.48        4.78      5.67 o 
   0  19   4        7.90       10.40      3.32 o 
   1  19   4       71.16       75.43      7.22 o 
   2  19   4        0.35        1.02      2.52 o 
   3  19   4       35.48       41.78      5.80 o 
  -2  20   4        5.69        4.09      4.77 o 
  -1  20   4       51.95       50.91      6.34 o 
   0  20   4        5.02        0.28      2.50 o 
   1  20   4       78.88       82.03      7.83 o 
   2  20   4        6.86        5.59      2.84 o 
  -7   1   5        9.93        6.02      2.58 o 
  -6   1   5        4.45        4.20      3.37 o 
  -5   1   5       52.64       52.25      5.64 o 
  -4   1   5        6.69        2.85      1.76 o 
  -3   1   5       81.31       87.34      4.27 o 
  -2   1   5      143.09      157.03      3.41 o 
  -1   1   5     1489.24     1449.18      7.44 o 
   0   1   5      391.73      368.98      4.90 o 
   1   1   5      108.06      113.06      3.12 o 
   2   1   5     3246.75     3207.66     20.18 o 
   3   1   5      154.43      154.82      5.22 o 
   4   1   5      337.32      333.36      9.71 o 
   5   1   5      193.97      209.99     13.05 o 
   6   1   5        8.79       10.00      4.19 o 
   7   1   5      122.00      119.58     13.27 o 
  -7   2   5       53.47       56.80      6.77 o 
  -6   2   5      320.33      298.46     13.71 o 
  -5   2   5       89.08       78.00      9.71 o 
  -4   2   5      552.24      573.03     24.08 o 
  -3   2   5       76.06       59.45      3.12 o 
  -2   2   5     1827.86     1975.25     11.80 o 
  -1   2   5     1551.13     1631.97     10.73 o 
   0   2   5      122.15      137.59      3.67 o 
   1   2   5      287.12      290.53      4.63 o 
   2   2   5        5.25       10.96      1.61 o 
   3   2   5       12.23       11.45      1.64 o 
   4   2   5      103.45       98.32      4.84 o 
   5   2   5       10.41       12.53      6.67 o 
   6   2   5      117.36      137.65     11.52 o 
   7   2   5        0.00        0.80      7.24 o 
  -7   3   5        0.07        0.59      2.60 o 
  -6   3   5      100.62       97.16      7.52 o 
  -5   3   5       57.89       53.88      4.72 o 
  -4   3   5      148.70      127.39      6.28 o 
  -3   3   5       64.67       76.08      3.24 o 
  -2   3   5     1230.14     1323.93      9.57 o 
  -1   3   5      737.76      762.37      7.77 o 
   0   3   5      350.62      361.58      6.74 o 
   1   3   5      469.28      489.68      6.38 o 
   2   3   5     1338.24     1381.91     21.55 o 
   3   3   5      622.61      618.30     15.08 o 
   4   3   5      364.91      357.20     12.72 o 
   5   3   5      317.05      344.09     16.73 o 
   6   3   5        6.78        4.04      4.30 o 
   7   3   5        3.26        2.37      3.41 o 
  -7   4   5        0.41        0.02      2.70 o 
  -6   4   5       19.89       17.34      3.14 o 
  -5   4   5      345.67      345.13     13.66 o 
  -4   4   5       47.26       50.73      4.07 o 
  -3   4   5        0.04        3.83      0.92 o 
  -2   4   5      571.97      639.27      6.83 o 
  -1   4   5      180.23      210.28      2.85 o 
   0   4   5     4659.12     4741.05     38.98 o 
   1   4   5        1.73        1.73      0.62 o 
   2   4   5      366.55      358.80      6.39 o 
   3   4   5     1097.83     1087.77     17.29 o 
   4   4   5      161.00      171.00      7.76 o 
   5   4   5        9.13        6.99      2.26 o 
   6   4   5       21.87       33.52      5.83 o 
   7   4   5       11.26       16.21     10.52 o 
  -7   5   5       19.11       28.93      5.16 o 
  -6   5   5       37.09       35.69      5.14 o 
  -5   5   5      232.89      243.79      9.68 o 
  -4   5   5      185.68      157.58     11.84 o 
  -3   5   5        1.43        1.92      0.87 o 
  -2   5   5      374.93      337.97      5.48 o 
  -1   5   5       15.59       16.92      1.13 o 
   0   5   5     1766.64     1961.40     11.15 o 
   1   5   5     1463.47     1616.82     15.09 o 
   2   5   5       61.04       48.12      3.47 o 
   3   5   5      139.56      132.37      7.60 o 
   4   5   5      281.24      282.79     11.30 o 
   5   5   5       35.78       40.51      4.25 o 
   6   5   5        5.29        2.79      2.16 o 
   7   5   5       59.46       63.54      9.76 o 
  -7   6   5       16.27       19.31      4.62 o 
  -6   6   5      124.74      128.86      9.40 o 
  -5   6   5        3.83        3.52      2.65 o 
  -4   6   5       50.33       52.15      5.28 o 
  -3   6   5      240.37      235.48      5.65 o 
  -2   6   5       95.36       98.56      3.09 o 
  -1   6   5     1314.85     1308.57     11.03 o 
   0   6   5      982.27     1000.62      8.45 o 
   1   6   5      725.71      816.87      8.88 o 
   2   6   5      606.45      572.16     13.08 o 
   3   6   5      181.94      176.35      8.07 o 
   4   6   5       90.02      104.57      7.04 o 
   5   6   5       84.21       80.35      6.86 o 
   6   6   5        0.05        5.54      2.43 o 
   7   6   5        7.59       12.18      6.23 o 
  -7   7   5       15.79       14.25      3.87 o 
  -6   7   5      409.04      446.56     17.50 o 
  -5   7   5      327.75      343.61     14.16 o 
  -4   7   5       22.01       25.99      4.12 o 
  -3   7   5     1841.57     1829.86     20.98 o 
  -2   7   5        0.90        0.30      0.67 o 
  -1   7   5        0.34        0.92      0.89 o 
   0   7   5      112.54      115.31      4.11 o 
   1   7   5       17.44       10.94      1.11 o 
   2   7   5      841.75      830.56     18.21 o 
   3   7   5      211.75      197.13      8.60 o 
   4   7   5      218.36      221.58     10.10 o 
   5   7   5      241.50      229.56     11.26 o 
   6   7   5       22.97       27.87      4.54 o 
   7   7   5        7.42       12.76      4.60 o 
  -6   8   5       16.44       17.43      3.86 o 
  -5   8   5       58.33       57.13      6.19 o 
  -4   8   5     1088.33     1063.68     23.66 o 
  -3   8   5        3.14        5.81      2.19 o 
  -2   8   5        0.04       -0.22      0.63 o 
  -1   8   5       56.07       57.90      4.36 o 
   0   8   5        7.40        7.36      1.81 o 
   1   8   5      139.36      138.09      3.79 o 
   2   8   5      190.75      181.10      7.68 o 
   3   8   5        7.70        8.00      2.87 o 
   4   8   5      244.27      226.60     13.98 o 
   5   8   5       11.28       11.44      4.15 o 
   6   8   5       78.43       85.02      7.61 o 
  -6   9   5      362.24      365.91     16.41 o 
  -5   9   5      278.16      282.71     13.80 o 
  -4   9   5      242.51      239.00     13.44 o 
  -3   9   5        5.25        5.13      2.32 o 
  -2   9   5      210.60      199.84      4.79 o 
  -1   9   5       23.58       22.99      2.03 o 
   0   9   5      942.22      937.28     13.33 o 
   1   9   5       12.66        8.20      1.34 o 
   2   9   5       43.70       42.23      5.39 o 
   3   9   5      129.00      133.23     11.67 o 
   4   9   5      120.26      106.28     11.84 o 
   5   9   5       35.54       26.77      4.33 o 
   6   9   5        9.16       14.73      4.93 o 
  -6  10   5       54.57       60.50      6.98 o 
  -5  10   5        1.78        1.43      2.47 o 
  -4  10   5        0.79        1.11      2.41 o 
  -3  10   5     1182.50     1163.62     24.26 o 
  -2  10   5      120.54      117.58      6.35 o 
  -1  10   5       55.64       57.87      3.49 o 
   0  10   5      510.71      553.67      8.60 o 
   1  10   5      643.84      646.38      8.61 o 
   2  10   5     1398.42     1393.37     24.75 o 
   3  10   5       93.62      103.34      6.91 o 
   4  10   5       41.37       43.04      6.25 o 
   5  10   5        0.00        5.51      4.66 o 
   6  10   5       28.18       25.83      5.76 o 
  -6  11   5        0.33       -2.06      2.53 o 
  -5  11   5       17.46       19.60      4.93 o 
  -4  11   5       33.55       32.15      5.66 o 
  -3  11   5       68.68       66.46      7.00 o 
  -2  11   5       36.43       38.26      2.44 o 
  -1  11   5        6.76        4.92      1.18 o 
   0  11   5        9.09        9.26      1.99 o 
   1  11   5      524.69      527.33     11.47 o 
   2  11   5      968.71      985.42     17.42 o 
   3  11   5      318.70      318.76     12.26 o 
   4  11   5       13.32       13.83      3.88 o 
   5  11   5       25.18       25.79      5.52 o 
   6  11   5       20.54       25.96     11.07 o 
  -6  12   5        3.81        3.47      6.73 o 
  -5  12   5       90.42      103.06      8.63 o 
  -4  12   5       25.78       25.98      5.20 o 
  -3  12   5      239.68      230.73      9.48 o 
  -2  12   5       63.61       58.03      4.62 o 
  -1  12   5      113.16      106.55      4.19 o 
   0  12   5      478.93      482.62      9.13 o 
   1  12   5      167.60      167.53      6.77 o 
   2  12   5      639.83      664.81     14.75 o 
   3  12   5      190.96      174.39      9.40 o 
   4  12   5        0.00       -2.01      2.23 o 
   5  12   5        1.75       10.58      4.31 o 
   6  12   5       74.90       92.88     10.91 o 
  -5  13   5       30.27       34.84      5.14 o 
  -4  13   5      179.83      182.13     11.09 o 
  -3  13   5        0.08        0.11      1.56 o 
  -2  13   5        2.66        1.67      2.14 o 
  -1  13   5      252.59      236.47     13.53 o 
   0  13   5      259.28      263.44      7.26 o 
   1  13   5      570.74      568.71     12.82 o 
   2  13   5       43.55       44.29      4.17 o 
   3  13   5       40.49       39.47      4.19 o 
   4  13   5      127.24      131.80     12.59 o 
   5  13   5        9.37       11.20      6.62 o 
  -5  14   5        9.80       12.78      3.77 o 
  -4  14   5      239.00      245.91     16.61 o 
  -3  14   5       96.05       97.15      6.63 o 
  -2  14   5       33.69       36.78      4.63 o 
  -1  14   5      196.59      200.34      9.96 o 
   0  14   5       28.80       33.22      4.26 o 
   1  14   5      583.27      577.02     15.77 o 
   2  14   5        9.16       10.20      2.65 o 
   3  14   5       59.36       62.54      5.34 o 
   4  14   5       30.90       34.12      7.14 o 
   5  14   5       26.64       27.68      7.38 o 
  -5  15   5       69.71       74.05      8.68 o 
  -4  15   5       45.49       46.09      6.80 o 
  -3  15   5       50.86       55.07      7.23 o 
  -2  15   5       67.82       56.55      5.90 o 
  -1  15   5        5.17        6.52      3.93 o 
   0  15   5       61.36       44.84      5.05 o 
   1  15   5      275.92      282.07     12.26 o 
   2  15   5        2.82        3.41      1.89 o 
   3  15   5        1.51        1.24      1.70 o 
   4  15   5       15.11        8.39      3.05 o 
   5  15   5        5.99        4.88      2.91 o 
  -4  16   5       49.96       45.46     10.57 o 
  -3  16   5       72.26       67.05      6.82 o 
  -2  16   5      166.37      159.54      9.98 o 
  -1  16   5        6.69        5.45      2.85 o 
   0  16   5      111.96      114.97     10.15 o 
   1  16   5       46.37       55.31      7.88 o 
   2  16   5      134.02      140.00      9.33 o 
   3  16   5        2.00        6.52      2.73 o 
   4  16   5        7.52        9.62      3.87 o 
  -4  17   5        1.14       -2.23      7.33 o 
  -3  17   5        0.28        4.02      4.28 o 
  -2  17   5      119.78      115.04      9.57 o 
  -1  17   5        3.84        3.13      2.23 o 
   0  17   5        0.21        0.68      1.96 o 
   1  17   5        2.54        1.36      3.08 o 
   2  17   5      122.68      138.38      9.58 o 
   3  17   5      121.37      123.60      9.40 o 
   4  17   5        3.43       10.57      3.63 o 
  -3  18   5       20.20        5.35      6.42 o 
  -2  18   5       11.48       16.47      4.91 o 
  -1  18   5        0.52       -2.49      2.49 o 
   0  18   5        2.73        4.54      2.67 o 
   1  18   5       20.58       20.39      3.97 o 
   2  18   5       26.04       24.70      4.41 o 
   3  18   5       12.01       13.12      3.83 o 
  -2  19   5       45.11       41.09      7.56 o 
  -1  19   5        9.72        3.06      9.05 o 
   0  19   5      128.49      131.56      9.69 o 
   1  19   5       10.85        8.34      4.03 o 
   2  19   5       21.74       19.66      3.92 o 
  -1  20   5      110.25      110.05     35.80 o 
   0  20   5       76.10       97.44     11.19 o 
   1  20   5        6.37        9.19      3.26 o 
  -7   0   6      286.87      272.74     25.29 o 
  -6   0   6       11.54       14.72      4.02 o 
  -5   0   6       86.12       62.08     10.25 o 
  -4   0   6       49.06       58.75     13.28 o 
  -3   0   6       30.16       39.04      4.35 o 
  -2   0   6      842.31      871.25     15.60 o 
  -1   0   6      122.17      130.77      4.09 o 
   0   0   6      697.76      749.65      9.91 o 
   1   0   6     1481.39     1450.81     14.00 o 
   2   0   6      160.24      154.55      7.74 o 
   3   0   6      443.98      394.50     12.72 o 
   4   0   6      107.06       78.95     10.92 o 
   5   0   6       78.21       60.44     10.49 o 
   6   0   6       33.05       28.30      8.50 o 
   7   0   6       12.23        4.14      5.23 o 
  -7   1   6       20.27       12.49      4.42 o 
  -6   1   6      265.67      266.60     12.86 o 
  -5   1   6       63.54       43.46      6.98 o 
  -4   1   6      206.60      217.46      9.03 o 
  -3   1   6        2.28        3.99      1.19 o 
  -2   1   6      290.32      282.01     12.83 o 
  -1   1   6      198.42      186.21      3.29 o 
   0   1   6       16.27       16.60      0.92 o 
   1   1   6       39.76       43.61      2.15 o 
   2   1   6        8.86        8.22      1.34 o 
   3   1   6      454.68      445.81     11.13 o 
   4   1   6        0.91       -2.34      2.78 o 
   5   1   6       95.93       90.08      9.00 o 
   6   1   6      262.21      224.57     15.21 o 
   7   1   6        5.44        7.61      3.51 o 
  -7   2   6       85.40       77.86      6.86 o 
  -6   2   6        7.49       11.04      3.72 o 
  -5   2   6      456.38      469.41     28.54 o 
  -4   2   6       22.09       26.64      3.15 o 
  -3   2   6       71.26       55.00      3.19 o 
  -2   2   6       23.42       21.87      1.55 o 
  -1   2   6      374.85      386.12      6.03 o 
   0   2   6      162.17      155.18      4.21 o 
   1   2   6       12.72       12.28      1.11 o 
   2   2   6       90.08       82.61      8.95 o 
   3   2   6      196.73      204.83      6.93 o 
   4   2   6       49.66       55.36     10.09 o 
   5   2   6      433.49      412.15     19.03 o 
   6   2   6      129.23      126.50     11.50 o 
   7   2   6       38.98       37.75      9.04 o 
  -7   3   6        2.75        1.43      1.97 o 
  -6   3   6        0.10       -0.33      2.10 o 
  -5   3   6       18.24       19.33      2.96 o 
  -4   3   6       66.75       54.63      4.19 o 
  -3   3   6      347.20      350.99      6.38 o 
  -2   3   6      426.95      398.45      7.08 o 
  -1   3   6      315.42      331.88      5.20 o 
   0   3   6      268.55      254.28      6.00 o 
   1   3   6      297.27      285.81      5.11 o 
   2   3   6      958.40      965.51     23.19 o 
   3   3   6        8.63        8.99      3.28 o 
   4   3   6        6.95       10.58      5.27 o 
   5   3   6       30.18       22.26      5.08 o 
   6   3   6       91.26       81.29      9.47 o 
   7   3   6       26.55       22.71      6.07 o 
  -7   4   6        3.13        6.56      2.53 o 
  -6   4   6        4.14        4.14      2.46 o 
  -5   4   6      186.61      188.89      8.62 o 
  -4   4   6      191.90      173.56     11.01 o 
  -3   4   6      191.08      190.67      4.64 o 
  -2   4   6      206.07      210.53      4.78 o 
  -1   4   6      108.80      114.60      2.83 o 
   0   4   6     2404.93     2526.31     25.14 o 
   1   4   6       77.71       73.27      2.54 o 
   2   4   6      346.51      342.79     10.32 o 
   3   4   6       19.61       20.88      3.21 o 
   4   4   6      149.34      164.31      9.88 o 
   5   4   6       16.62       16.83      4.38 o 
   6   4   6      108.14      114.97     10.82 o 
   7   4   6       83.68       92.60     10.37 o 
  -7   5   6       10.99       13.24      4.75 o 
  -6   5   6       65.19       68.32      5.85 o 
  -5   5   6      101.12      102.75      6.44 o 
  -4   5   6      112.98      101.60      5.75 o 
  -3   5   6        0.12        0.83      0.70 o 
  -2   5   6      225.60      204.30      4.74 o 
  -1   5   6     1200.94     1258.11     14.21 o 
   0   5   6     1086.06     1102.20      9.40 o 
   1   5   6     3207.64     3329.71     18.60 o 
   2   5   6       25.60       25.43      2.61 o 
   3   5   6       27.27       28.47      4.27 o 
   4   5   6      187.55      176.69      9.57 o 
   5   5   6      366.09      357.48     14.53 o 
   6   5   6       76.28       72.71      8.70 o 
   7   5   6        1.98        1.58      4.05 o 
  -7   6   6        1.27        5.13      3.40 o 
  -6   6   6       42.64       46.58      7.61 o 
  -5   6   6      167.44      160.35     13.12 o 
  -4   6   6      912.34      905.62     24.08 o 
  -3   6   6       12.14       11.39      1.37 o 
  -2   6   6      338.88      330.04      6.09 o 
  -1   6   6       45.79       44.08      1.63 o 
   0   6   6      474.11      523.03      6.68 o 
   1   6   6       12.93       17.25      2.19 o 
   2   6   6        3.85        3.85      0.90 o 
   3   6   6       87.02       83.16      5.18 o 
   4   6   6        0.01       -0.74      1.97 o 
   5   6   6      181.61      168.05      8.90 o 
   6   6   6       22.76       18.48      4.27 o 
  -6   7   6       14.88       11.05      6.69 o 
  -5   7   6      411.76      393.57     15.64 o 
  -4   7   6      638.21      682.51     19.01 o 
  -3   7   6     1194.06     1144.44     15.04 o 
  -2   7   6       29.15       30.20      2.18 o 
  -1   7   6      100.75       75.61      3.25 o 
   0   7   6     1764.54     1783.75     16.12 o 
   1   7   6      110.44      112.43      3.67 o 
   2   7   6      341.60      327.96      6.54 o 
   3   7   6       86.63       86.80      9.45 o 
   4   7   6      645.90      656.14     15.77 o 
   5   7   6      171.00      144.38     10.59 o 
   6   7   6        0.68       -0.12      2.25 o 
  -6   8   6      107.29      119.96      9.53 o 
  -5   8   6       71.13       73.03      7.04 o 
  -4   8   6     1415.92     1456.06     28.39 o 
  -3   8   6      916.21      934.51     21.30 o 
  -2   8   6      211.58      217.83      5.09 o 
  -1   8   6      311.90      318.46     10.56 o 
   0   8   6        0.05        0.70      0.87 o 
   1   8   6      293.86      293.02      6.06 o 
   2   8   6      681.66      709.38      9.93 o 
   3   8   6     1248.48     1204.84     22.58 o 
   4   8   6      385.48      384.49     12.19 o 
   5   8   6        4.45        5.69      2.47 o 
   6   8   6       68.13       50.86      5.44 o 
  -6   9   6        0.22       -1.73      2.89 o 
  -5   9   6      204.50      225.52     12.28 o 
  -4   9   6      325.58      339.22     16.13 o 
  -3   9   6       82.41       81.82      6.81 o 
  -2   9   6      747.69      724.37     10.30 o 
  -1   9   6       47.84       55.38      3.15 o 
   0   9   6      151.68      148.40      5.33 o 
   1   9   6       78.28       73.59      2.58 o 
   2   9   6      374.93      384.29     10.22 o 
   3   9   6       43.39       52.89      6.01 o 
   4   9   6       11.05        3.76      4.71 o 
   5   9   6       40.68       46.40      5.28 o 
   6   9   6       28.33       28.86      5.16 o 
  -6  10   6       19.22       20.32      4.17 o 
  -5  10   6        4.77        3.87      2.70 o 
  -4  10   6      498.73      488.53     17.42 o 
  -3  10   6     2103.25     2048.52     33.22 o 
  -2  10   6      912.13      938.98     16.66 o 
  -1  10   6       30.27       24.90      2.57 o 
   0  10   6       22.49       26.99      2.65 o 
   1  10   6      178.81      172.82      4.39 o 
   2  10   6      171.89      179.90      6.67 o 
   3  10   6     1981.96     1974.14     29.92 o 
   4  10   6       27.55       24.69      4.90 o 
   5  10   6       78.02       86.60      9.35 o 
   6  10   6      234.41      199.76     12.76 o 
  -6  11   6       56.58       65.10      7.46 o 
  -5  11   6        8.59       12.13      3.42 o 
  -4  11   6       27.27       35.79      5.37 o 
  -3  11   6      660.57      657.11     15.54 o 
  -2  11   6      382.34      382.84     15.69 o 
  -1  11   6      238.32      223.57      8.63 o 
   0  11   6        5.85        2.05      1.19 o 
   1  11   6       11.06       11.99      1.83 o 
   2  11   6        2.30        4.87      1.81 o 
   3  11   6       38.12       45.13      4.85 o 
   4  11   6        0.61        0.25      1.76 o 
   5  11   6        6.12        7.29      3.41 o 
   6  11   6       78.62       75.74      9.88 o 
  -5  12   6        0.03       -1.89      3.15 o 
  -4  12   6      117.18      125.19      9.28 o 
  -3  12   6      261.61      260.16     10.11 o 
  -2  12   6       41.68       40.22      4.02 o 
  -1  12   6       47.07       41.44      3.75 o 
   0  12   6       11.08       13.68      2.65 o 
   1  12   6      443.43      464.94     11.02 o 
   2  12   6        0.67       -0.33      1.70 o 
   3  12   6      508.67      478.74     15.47 o 
   4  12   6       23.41       19.39      3.84 o 
   5  12   6       30.04       24.76      5.35 o 
  -5  13   6       56.71       54.35      6.64 o 
  -4  13   6        0.16       -0.02      2.95 o 
  -3  13   6      123.14      123.92      7.18 o 
  -2  13   6      597.18      594.28     14.95 o 
  -1  13   6        2.90        0.74      1.17 o 
   0  13   6        5.86        6.62      2.49 o 
   1  13   6       25.11       22.70      2.99 o 
   2  13   6      294.83      275.19      9.80 o 
   3  13   6       67.59       67.27      5.46 o 
   4  13   6       99.83      112.70      8.42 o 
   5  13   6       13.92       13.41      6.84 o 
  -5  14   6        5.52        8.65      3.13 o 
  -4  14   6        8.39        2.19      2.74 o 
  -3  14   6       40.58       44.51      5.62 o 
  -2  14   6       71.72       59.42      5.70 o 
  -1  14   6       69.87       61.26      6.99 o 
   0  14   6       27.44       22.38      4.84 o 
   1  14   6      149.13      141.04      8.33 o 
   2  14   6        2.37        2.42      1.84 o 
   3  14   6       48.45       39.55      4.28 o 
   4  14   6       46.07       51.72      6.01 o 
   5  14   6       13.22       15.86      3.87 o 
  -4  15   6       71.43       81.23      8.30 o 
  -3  15   6      209.02      213.24     15.55 o 
  -2  15   6       32.00       32.91      6.35 o 
  -1  15   6       84.56       59.84      5.74 o 
   0  15   6       57.54       51.59      4.37 o 
   1  15   6       98.63      100.83      6.37 o 
   2  15   6      119.61      122.06      8.57 o 
   3  15   6       10.07       12.26      3.22 o 
   4  15   6      181.16      196.12     12.17 o 
  -4  16   6       63.73       82.94     10.41 o 
  -3  16   6       47.31       44.91      7.57 o 
  -2  16   6        0.78       -1.23      2.59 o 
  -1  16   6       34.48       25.04      5.62 o 
   0  16   6        1.95        2.66      3.09 o 
   1  16   6        0.84        1.68      1.56 o 
   2  16   6       27.79       24.48      3.99 o 
   3  16   6       54.84       55.07      8.31 o 
   4  16   6       29.37       40.22      6.10 o 
  -3  17   6       18.19       15.33      7.49 o 
  -2  17   6       55.25       52.44      8.03 o 
  -1  17   6        1.34        1.56      4.89 o 
   0  17   6        8.28       11.32      4.13 o 
   1  17   6       40.88       41.55      4.39 o 
   2  17   6       69.45       70.76      6.94 o 
   3  17   6       32.68       37.16      5.12 o 
  -3  18   6        2.94        4.47      6.13 o 
  -2  18   6        3.23        1.52      2.78 o 
  -1  18   6        0.17       -1.31      2.82 o 
   0  18   6        0.09       -0.48      2.08 o 
   1  18   6        4.61        2.19      2.81 o 
   2  18   6        6.77       -0.63      3.25 o 
   3  18   6        4.82       10.47      3.96 o 
  -2  19   6        3.44        8.49      7.86 o 
  -1  19   6        3.64       -2.59      2.77 o 
   0  19   6        1.33        0.58      2.53 o 
   1  19   6       87.63       93.75     10.70 o 
   2  19   6       11.35        5.58      4.12 o 
  -7   1   7       24.10       27.43      4.69 o 
  -6   1   7        7.04        2.61      2.34 o 
  -5   1   7      828.70      776.24     24.76 o 
  -4   1   7        1.36        1.16      1.73 o 
  -3   1   7      684.26      635.49     34.15 o 
  -2   1   7      334.43      276.44     15.67 o 
  -1   1   7       23.65       26.16      1.44 o 
   0   1   7      178.87      196.63      4.70 o 
   1   1   7      340.56      351.79      6.75 o 
   2   1   7      195.29      207.46      8.21 o 
   3   1   7        0.18        1.73      1.53 o 
   4   1   7       68.64       72.44      7.84 o 
   5   1   7       51.25       51.39      7.42 o 
   6   1   7        4.73        5.62      3.48 o 
  -7   2   7       28.68       28.49      4.01 o 
  -6   2   7       54.04       61.35      5.61 o 
  -5   2   7       11.15        8.74      2.14 o 
  -4   2   7       17.09       13.17      2.21 o 
  -3   2   7      265.80      243.99      7.38 o 
  -2   2   7      161.07      160.42      4.01 o 
  -1   2   7       10.30        8.26      1.29 o 
   0   2   7      124.41      132.06      4.89 o 
   1   2   7     1009.42     1053.51     10.74 o 
   2   2   7       96.04      108.38      5.80 o 
   3   2   7      518.79      519.54     19.38 o 
   4   2   7       83.69       86.70      8.54 o 
   5   2   7        0.91        3.48      2.40 o 
   6   2   7       33.16       27.89      7.76 o 
  -7   3   7       20.72       23.67      4.51 o 
  -6   3   7       20.80       16.98      3.18 o 
  -5   3   7       33.30       30.88      3.71 o 
  -4   3   7      102.30       79.61      5.19 o 
  -3   3   7       46.95       52.21      3.06 o 
  -2   3   7      136.21      123.95      6.17 o 
  -1   3   7      332.20      279.47     25.43 o 
   0   3   7      131.63      141.48      6.84 o 
   1   3   7       56.83       63.74      2.61 o 
   2   3   7     1466.30     1490.61     24.88 o 
   3   3   7      295.10      305.63     16.11 o 
   4   3   7       65.76       72.39      7.96 o 
   5   3   7        1.90        0.58      2.97 o 
   6   3   7      140.83      161.57     13.29 o 
  -6   4   7      101.18      103.55      8.65 o 
  -5   4   7        3.86        1.24      1.69 o 
  -4   4   7      182.03      170.26      9.13 o 
  -3   4   7      573.23      562.45      9.91 o 
  -2   4   7      120.43      103.77      5.84 o 
  -1   4   7      124.32      151.06      6.43 o 
   0   4   7      624.25      678.31      8.80 o 
   1   4   7       34.86       36.55      2.64 o 
   2   4   7      158.45      162.23      8.36 o 
   3   4   7      286.03      321.03     18.09 o 
   4   4   7      269.52      277.47     15.26 o 
   5   4   7        0.38       -0.20      3.40 o 
   6   4   7        4.36       10.16      4.30 o 
  -6   5   7       32.42       35.04      5.46 o 
  -5   5   7       49.87       46.98      4.46 o 
  -4   5   7       58.29       48.60      4.07 o 
  -3   5   7      298.77      283.20      7.14 o 
  -2   5   7      359.22      353.26      6.99 o 
  -1   5   7      517.99      550.87      9.53 o 
   0   5   7      423.68      406.31      6.53 o 
   1   5   7      501.98      477.59      6.59 o 
   2   5   7       98.59       88.09      7.94 o 
   3   5   7      152.04      137.36      7.86 o 
   4   5   7       42.05       44.66      5.04 o 
   5   5   7        0.41        8.39      8.95 o 
   6   5   7        2.50        2.13      2.91 o 
  -6   6   7       12.06       22.13      4.74 o 
  -5   6   7      304.89      295.21     13.75 o 
  -4   6   7      884.02      882.49     21.74 o 
  -3   6   7      591.34      601.61     29.99 o 
  -2   6   7      219.55      226.42      4.32 o 
  -1   6   7        5.61        8.62      1.83 o 
   0   6   7     1099.41     1113.90     19.64 o 
   1   6   7       96.41       98.86      2.94 o 
   2   6   7      622.02      627.85     15.72 o 
   3   6   7       75.12       69.15      5.58 o 
   4   6   7       18.23       25.29      4.09 o 
   5   6   7      266.82      282.61     19.31 o 
   6   6   7        0.23        6.20      5.46 o 
  -6   7   7       87.18      103.40      9.00 o 
  -5   7   7       27.99       25.22      5.14 o 
  -4   7   7        9.31       16.95      3.93 o 
  -3   7   7       19.19       16.52      3.30 o 
  -2   7   7       23.33       25.42      1.67 o 
  -1   7   7       90.95       84.41      4.77 o 
   0   7   7      277.21      283.35      8.35 o 
   1   7   7       46.62       56.70      2.35 o 
   2   7   7      290.35      288.64      7.36 o 
   3   7   7      410.88      410.41     12.05 o 
   4   7   7      113.94      123.03      8.33 o 
   5   7   7       36.84       31.02      4.70 o 
   6   7   7       24.04       33.48      5.49 o 
  -6   8   7       14.08       19.73      4.12 o 
  -5   8   7       10.93       12.56      3.26 o 
  -4   8   7       30.24       33.58      4.56 o 
  -3   8   7      234.03      233.02     11.08 o 
  -2   8   7       37.31       36.15      2.95 o 
  -1   8   7       10.92        8.84      1.21 o 
   0   8   7       37.65       35.67      3.27 o 
   1   8   7        1.63        1.57      0.67 o 
   2   8   7        5.25        5.49      2.06 o 
   3   8   7      122.10      146.80      8.55 o 
   4   8   7      110.03      106.31      7.76 o 
   5   8   7      156.42      149.47      9.99 o 
   6   8   7       51.28       47.02      6.38 o 
  -6   9   7        1.23        6.88      3.62 o 
  -5   9   7       67.42       75.68      7.51 o 
  -4   9   7      398.09      394.43     16.19 o 
  -3   9   7      116.81      120.34      8.23 o 
  -2   9   7      214.06      207.40      7.32 o 
  -1   9   7       72.39       76.68      3.60 o 
   0   9   7       36.44       37.67      2.74 o 
   1   9   7      392.03      376.07      6.66 o 
   2   9   7        1.66        2.10      0.98 o 
   3   9   7      654.32      634.54     15.08 o 
   4   9   7      326.54      341.53     13.86 o 
   5   9   7      172.88      159.97      8.98 o 
   6   9   7       68.15       54.40      9.11 o 
  -6  10   7       66.20       68.10      7.79 o 
  -5  10   7      462.57      498.11     18.95 o 
  -4  10   7        0.35       -1.53      2.43 o 
  -3  10   7        0.07        1.29      1.35 o 
  -2  10   7      783.82      769.30     14.84 o 
  -1  10   7        7.48        8.92      1.59 o 
   0  10   7      123.03      122.38      5.44 o 
   1  10   7        7.74        6.78      1.64 o 
   2  10   7       91.04       89.71      5.14 o 
   3  10   7      229.79      218.00      9.01 o 
   4  10   7      102.98      103.71      7.04 o 
   5  10   7        6.50        3.49      2.85 o 
  -5  11   7       83.62      104.10      9.06 o 
  -4  11   7        9.26        8.72      3.49 o 
  -3  11   7      620.58      607.87     19.22 o 
  -2  11   7       57.05       51.71      5.53 o 
  -1  11   7       72.57       73.04      4.62 o 
   0  11   7        5.23        1.92      1.46 o 
   1  11   7        2.94        6.01      2.18 o 
   2  11   7     1083.45     1087.40     16.74 o 
   3  11   7        0.20       -1.63      1.64 o 
   4  11   7        1.59        9.05      2.52 o 
   5  11   7      156.27      146.37     10.26 o 
  -5  12   7       21.89       22.23      8.50 o 
  -4  12   7        0.37        1.32      2.37 o 
  -3  12   7      124.74      141.24      9.61 o 
  -2  12   7      398.71      366.04     14.86 o 
  -1  12   7      582.74      558.01     13.36 o 
   0  12   7       17.26       13.01      2.03 o 
   1  12   7       69.91       54.66      4.20 o 
   2  12   7      756.30      752.16     16.96 o 
   3  12   7      261.97      281.41      9.69 o 
   4  12   7      118.48      121.01     10.74 o 
   5  12   7        3.89        5.54      3.57 o 
  -5  13   7       11.83        8.99      5.71 o 
  -4  13   7       25.64       30.84      5.12 o 
  -3  13   7        1.02       -1.65      2.79 o 
  -2  13   7        5.43        1.62      2.73 o 
  -1  13   7       43.46       26.47      5.30 o 
   0  13   7        7.61        4.33      1.96 o 
   1  13   7       22.79       18.89      2.85 o 
   2  13   7        0.73        1.38      1.95 o 
   3  13   7        9.66        6.19      2.94 o 
   4  13   7       10.74       10.91      3.34 o 
   5  13   7        5.06        7.91      3.39 o 
  -4  14   7        7.30        5.71      2.82 o 
  -3  14   7       82.66       72.17      7.26 o 
  -2  14   7       11.85       14.69      4.85 o 
  -1  14   7      237.62      202.68     14.11 o 
   0  14   7        0.99        2.25      1.94 o 
   1  14   7       40.08       44.98      4.22 o 
   2  14   7       32.85       25.96      3.53 o 
   3  14   7      100.05      113.74      7.52 o 
   4  14   7      197.01      229.42     14.44 o 
  -4  15   7        4.46        3.33      4.01 o 
  -3  15   7       66.52       85.85      8.27 o 
  -2  15   7        0.00        4.95      3.17 o 
  -1  15   7      130.81      104.92     10.39 o 
   0  15   7        4.79        3.90      2.86 o 
   1  15   7       16.56       17.39      3.43 o 
   2  15   7        0.18       -2.43      2.43 o 
   3  15   7        0.58        3.28      1.84 o 
   4  15   7        0.06        1.24      2.26 o 
  -3  16   7        1.80        5.53      5.72 o 
  -2  16   7        5.52        4.00      4.49 o 
  -1  16   7       24.97       18.97      5.39 o 
   0  16   7       34.30       35.60      6.54 o 
   1  16   7      140.27      132.64      9.39 o 
   2  16   7       61.82       41.55      6.91 o 
   3  16   7        9.58       11.41      4.71 o 
  -3  17   7      118.72      119.72     27.19 o 
  -2  17   7        4.24        4.84      4.44 o 
  -1  17   7        0.11       -0.93      3.13 o 
   0  17   7        4.86        3.50      3.16 o 
   1  17   7      206.82      244.04     16.72 o 
   2  17   7        0.11       -2.36      2.48 o 
   3  17   7       31.89       23.57      4.63 o 
  -2  18   7        7.61        9.41      5.39 o 
  -1  18   7        5.87        3.31      3.40 o 
   0  18   7       21.80       32.94      5.40 o 
   1  18   7        4.24        2.13      3.54 o 
   2  18   7        2.03        3.52      4.10 o 
  -1  19   7       19.64       13.04      5.79 o 
   0  19   7       47.16       63.49      9.50 o 
  -6   0   8        0.41       -3.73      4.46 o 
  -5   0   8      116.17      114.42     10.70 o 
  -4   0   8      397.94      265.61     12.27 o 
  -3   0   8       99.80       94.22      7.33 o 
  -2   0   8        0.24        0.55      0.74 o 
  -1   0   8      508.47      516.82     11.28 o 
   0   0   8        0.06        0.05      0.88 o 
   1   0   8      650.40      613.35     11.51 o 
   2   0   8      160.85      144.34      8.95 o 
   3   0   8       36.06       39.50      7.97 o 
   4   0   8      223.06      195.32     18.84 o 
   5   0   8       18.80       20.24      7.58 o 
   6   0   8        9.80       22.63      9.00 o 
  -6   1   8      136.54      118.60      7.69 o 
  -5   1   8      142.22      128.76      7.31 o 
  -4   1   8      208.86      162.02     13.37 o 
  -3   1   8        4.51        3.78      1.16 o 
  -2   1   8       36.28       31.87      1.63 o 
  -1   1   8        0.13        0.11      1.15 o 
   0   1   8       27.31       27.51      1.69 o 
   1   1   8      382.20      370.84      6.92 o 
   2   1   8       40.88       41.51      3.22 o 
   3   1   8       13.56        9.75      6.28 o 
   4   1   8      168.54      142.27     11.53 o 
   5   1   8        0.25        1.52      3.10 o 
   6   1   8       13.14       16.16      7.19 o 
  -6   2   8        0.05       -3.88      3.88 o 
  -5   2   8       48.90       36.70      4.36 o 
  -4   2   8       45.53       34.79      3.49 o 
  -3   2   8      112.01      104.43      6.34 o 
  -2   2   8      119.05      102.82      5.42 o 
  -1   2   8        5.52        3.61      1.33 o 
   0   2   8      191.86      195.16      6.36 o 
   1   2   8      291.59      311.24      6.19 o 
   2   2   8     1591.88     1593.33     21.06 o 
   3   2   8      173.36      170.78     11.65 o 
   4   2   8       49.85       44.24      6.52 o 
   5   2   8       16.71       18.97      5.37 o 
   6   2   8       42.88       39.83     10.50 o 
  -6   3   8       49.95       36.20      5.65 o 
  -5   3   8        0.07        0.54      1.72 o 
  -4   3   8      406.65      382.09     13.30 o 
  -3   3   8      299.75      298.61     10.95 o 
  -2   3   8       51.84       45.02      3.90 o 
  -1   3   8        4.77        4.39      1.07 o 
   0   3   8       27.55       33.41      2.35 o 
   1   3   8      460.46      475.72      8.37 o 
   2   3   8       45.51       36.76      3.39 o 
   3   3   8       30.38       30.97      5.36 o 
   4   3   8        0.08        3.00      2.72 o 
   5   3   8       28.44       21.28      5.04 o 
   6   3   8       16.56       10.69     11.01 o 
  -6   4   8        0.38        2.03      2.97 o 
  -5   4   8        9.86        6.54      3.33 o 
  -4   4   8       84.97       80.96     15.83 o 
  -3   4   8     1708.55     1694.75     59.78 o 
  -2   4   8      102.49      104.59      4.61 o 
  -1   4   8      184.82      185.32      5.57 o 
   0   4   8      102.33       89.78      3.28 o 
   1   4   8     1397.39     1411.98     11.62 o 
   2   4   8       14.63       12.36      2.18 o 
   3   4   8      607.58      609.96     22.14 o 
   4   4   8        0.04       -0.66      2.71 o 
   5   4   8      105.02       85.28      9.41 o 
   6   4   8        0.91       -6.19      6.19 o 
  -6   5   8       47.03       49.33      6.27 o 
  -5   5   8      109.40      101.82      7.93 o 
  -4   5   8      236.15      266.83     20.93 o 
  -3   5   8     1746.41     1618.09     31.81 o 
  -2   5   8     2499.50     2478.20     31.47 o 
  -1   5   8       39.75       38.95      4.04 o 
   0   5   8        8.63       11.86      1.54 o 
   1   5   8        3.98        7.66      1.16 o 
   2   5   8      287.03      266.39     14.15 o 
   3   5   8       99.22      111.88      7.98 o 
   4   5   8        9.39       10.77      4.07 o 
   5   5   8      158.25      154.22     12.87 o 
   6   5   8       61.83       63.26      8.81 o 
  -6   6   8        3.29        4.71      2.82 o 
  -5   6   8       16.45       20.83      3.73 o 
  -4   6   8       44.55       52.35      5.52 o 
  -3   6   8      341.28      359.72     23.32 o 
  -2   6   8      996.39      984.80     22.97 o 
  -1   6   8        0.71        2.27      1.25 o 
   0   6   8       67.41       74.16      2.84 o 
   1   6   8      163.83      167.64      4.07 o 
   2   6   8      126.90       98.84      7.24 o 
   3   6   8        0.00        0.08      2.17 o 
   4   6   8      357.84      380.80     18.83 o 
   5   6   8        0.11        0.47      3.64 o 
   6   6   8       38.09       40.26      7.44 o 
  -6   7   8       80.06       83.56      8.24 o 
  -5   7   8        0.03        5.97      3.58 o 
  -4   7   8       64.31       75.98      6.83 o 
  -3   7   8       45.57       39.43      6.25 o 
  -2   7   8      454.73      456.51     22.17 o 
  -1   7   8       49.44       46.71      3.81 o 
   0   7   8      276.10      281.81      9.44 o 
   1   7   8       75.39       73.08      2.76 o 
   2   7   8      491.79      459.60     10.04 o 
   3   7   8      788.72      737.59     19.11 o 
   4   7   8      371.13      362.14     14.50 o 
   5   7   8      126.03      131.86     12.00 o 
   6   7   8       14.05        7.11      3.19 o 
  -6   8   8       13.53       14.83      3.81 o 
  -5   8   8       16.29       21.94      4.20 o 
  -4   8   8      254.49      257.92     12.67 o 
  -3   8   8      437.29      431.91     22.58 o 
  -2   8   8       10.98       13.75      3.07 o 
  -1   8   8        9.15        9.30      2.03 o 
   0   8   8       73.31       62.35      2.68 o 
   1   8   8      757.64      786.84     11.27 o 
   2   8   8      208.94      204.96      8.11 o 
   3   8   8       14.05       11.55      2.93 o 
   4   8   8       48.26       44.95      5.61 o 
   5   8   8       77.70       92.45     11.08 o 
   6   8   8        0.30        0.83      6.65 o 
  -5   9   8       15.68       14.79      4.00 o 
  -4   9   8       94.16       92.82      8.08 o 
  -3   9   8        7.62        7.64      2.91 o 
  -2   9   8       57.89       50.32      7.00 o 
  -1   9   8      146.90      136.13      6.70 o 
   0   9   8       12.22       17.55      2.72 o 
   1   9   8        7.61        7.34      1.74 o 
   2   9   8       68.50       60.84      4.66 o 
   3   9   8       46.01       49.14      5.38 o 
   4   9   8        9.50        8.77      3.16 o 
   5   9   8        1.03        1.79      3.24 o 
  -5  10   8        5.04        2.12      2.76 o 
  -4  10   8       90.27      102.14      8.76 o 
  -3  10   8       64.95       64.97      6.42 o 
  -2  10   8       41.24       43.05      5.27 o 
  -1  10   8       56.05       41.07      5.20 o 
   0  10   8      192.84      171.67     14.31 o 
   1  10   8       50.61       58.45      4.45 o 
   2  10   8       34.45       33.80      3.76 o 
   3  10   8       35.16       34.18      5.70 o 
   4  10   8       17.58       20.44      4.90 o 
   5  10   8      207.20      187.58     12.07 o 
  -5  11   8        1.97        6.32      2.90 o 
  -4  11   8       23.02       24.58      6.14 o 
  -3  11   8      258.63      255.34     12.89 o 
  -2  11   8       53.01       57.39      6.20 o 
  -1  11   8      110.51      138.89      7.92 o 
   0  11   8      183.98      130.10     23.02 o 
   1  11   8       10.53       10.44      2.87 o 
   2  11   8      105.77      112.82      6.58 o 
   3  11   8       31.41       38.87      4.90 o 
   4  11   8      199.19      177.65     10.96 o 
   5  11   8        3.54        2.23      2.91 o 
  -5  12   8        0.16        1.84      2.70 o 
  -4  12   8        0.11        2.03      2.70 o 
  -3  12   8       41.37       46.58      6.48 o 
  -2  12   8       20.22       29.82      4.77 o 
  -1  12   8     1368.31     1376.24     37.66 o 
   0  12   8       97.40       76.20      6.28 o 
   1  12   8        0.30        0.52      2.03 o 
   2  12   8        4.46        5.95      5.27 o 
   3  12   8      151.69      158.38     10.66 o 
   4  12   8        0.32        6.19      2.82 o 
   5  12   8      227.75      232.45     17.83 o 
  -4  13   8       24.70       21.17      4.39 o 
  -3  13   8      142.95      149.90     10.46 o 
  -2  13   8      417.15      401.33     16.52 o 
  -1  13   8      394.41      434.86     20.29 o 
   0  13   8      103.65       98.56     11.25 o 
   1  13   8       54.74       51.00      5.64 o 
   2  13   8        4.85        8.06      4.45 o 
   3  13   8      240.37      261.10     13.93 o 
   4  13   8      115.67      108.44     11.96 o 
  -4  14   8       47.61       57.87      7.08 o 
  -3  14   8       67.11       64.50      7.33 o 
  -2  14   8      493.93      465.64     18.31 o 
  -1  14   8      155.87      168.26     13.20 o 
   0  14   8        4.49        9.40      3.83 o 
   1  14   8       55.60       65.21      6.50 o 
   2  14   8       15.01       10.06      2.97 o 
   3  14   8       15.25       15.65      3.93 o 
   4  14   8      120.27      124.04     10.37 o 
  -3  15   8       41.25       34.95      5.76 o 
  -2  15   8       18.14       22.85      5.35 o 
  -1  15   8       19.68       16.98      4.86 o 
   0  15   8       77.97       89.47      9.85 o 
   1  15   8       62.36       54.90     10.12 o 
   2  15   8       28.25       23.62      4.07 o 
   3  15   8       25.47       29.77      4.89 o 
  -3  16   8        0.00       -2.77      6.31 o 
  -2  16   8       27.76       25.46      6.71 o 
  -1  16   8        0.15        1.84      2.41 o 
   0  16   8      164.26      173.73     18.13 o 
   1  16   8        4.62        6.43      3.58 o 
   2  16   8        4.20       -0.19      3.29 o 
   3  16   8        0.09       -0.33      2.03 o 
  -2  17   8      117.11      119.91     12.11 o 
  -1  17   8       13.29        5.17     10.18 o 
   0  17   8        0.13       -0.69      2.61 o 
   1  17   8        0.07        2.50      3.92 o 
   2  17   8        0.53       -2.20      2.20 o 
  -1  18   8        0.48        2.51      4.60 o 
   0  18   8       29.96       42.32      6.08 o 
   1  18   8       14.15       14.19     10.26 o 
  -6   1   9       10.17       17.12      4.93 o 
  -5   1   9        6.45        4.21      2.36 o 
  -4   1   9       44.55       42.99      6.06 o 
  -3   1   9        0.08        0.05      0.89 o 
  -2   1   9       27.59       25.67      1.78 o 
  -1   1   9       38.47       39.65      2.63 o 
   0   1   9        6.19        6.23      0.79 o 
   1   1   9      200.98      185.57      8.72 o 
   2   1   9      319.84      283.44     23.69 o 
   3   1   9        5.55        2.34      4.23 o 
   4   1   9      318.87      308.70     17.49 o 
   5   1   9        0.02        1.41      5.87 o 
   6   1   9        0.34       -4.48      4.48 o 
  -6   2   9        6.87        6.36      4.09 o 
  -5   2   9      126.27      138.37      9.16 o 
  -4   2   9      116.49       99.22      6.20 o 
  -3   2   9       19.38       10.39      1.86 o 
  -2   2   9       64.80       47.74      3.30 o 
  -1   2   9      209.07      209.93      7.47 o 
   0   2   9        0.14        0.95      0.88 o 
   1   2   9       11.16       10.50      1.22 o 
   2   2   9      406.21      418.57     10.34 o 
   3   2   9       93.55      102.51     12.72 o 
   4   2   9        2.28        3.56      2.80 o 
   5   2   9       17.32       16.12      5.38 o 
   6   2   9       11.84        7.79      3.96 o 
  -6   3   9        1.57       -0.42      3.20 o 
  -5   3   9       22.09       20.76      3.87 o 
  -4   3   9      156.76      142.01      8.54 o 
  -3   3   9        0.82        4.38      1.35 o 
  -2   3   9      495.30      483.84     38.76 o 
  -1   3   9      620.99      566.06     22.87 o 
   0   3   9      245.60      230.07      7.25 o 
   1   3   9       44.65       44.02      2.69 o 
   2   3   9       31.41       33.87      3.02 o 
   3   3   9      161.96      176.66     10.24 o 
   4   3   9      221.61      267.03     16.20 o 
   5   3   9       15.76       10.67      4.60 o 
   6   3   9       13.16        6.90      3.48 o 
  -6   4   9       24.73       27.09      9.10 o 
  -5   4   9       61.79       68.39      6.75 o 
  -4   4   9      878.03      805.13     20.64 o 
  -3   4   9      138.87      103.38     11.09 o 
  -2   4   9      232.86      253.15      7.35 o 
  -1   4   9      121.73      120.79      4.82 o 
   0   4   9        7.42        7.36      1.15 o 
   1   4   9        3.97        4.30      1.12 o 
   2   4   9      124.54      114.92      7.40 o 
   3   4   9        2.82        0.15      2.38 o 
   4   4   9      186.71      191.65     13.89 o 
   5   4   9      280.27      314.04     30.22 o 
   6   4   9        1.30       -3.06      3.78 o 
  -6   5   9        7.79       16.54      5.43 o 
  -5   5   9      101.76      126.45      9.12 o 
  -4   5   9       49.51       48.73      5.57 o 
  -3   5   9       59.09       54.83      5.30 o 
  -2   5   9       52.94       50.56      6.48 o 
  -1   5   9      381.82      369.62     12.41 o 
   0   5   9        0.95        2.53      1.00 o 
   1   5   9        4.13        4.31      1.34 o 
   2   5   9      124.11      104.04      8.47 o 
   3   5   9       70.78       67.48      6.45 o 
   4   5   9      120.60      128.66     11.65 o 
   5   5   9       35.09       34.13      6.77 o 
   6   5   9       72.51       66.82     11.41 o 
  -6   6   9       20.92       19.88      4.04 o 
  -5   6   9       12.77       13.86      3.71 o 
  -4   6   9       30.83       36.41      4.88 o 
  -3   6   9     1151.59     1179.77     61.92 o 
  -2   6   9       36.30       35.66      7.08 o 
  -1   6   9        7.84        6.16      2.18 o 
   0   6   9        0.33        1.82      1.16 o 
   1   6   9        0.21        1.47      1.83 o 
   2   6   9       87.17       71.70      7.68 o 
   3   6   9        0.05        2.12      2.28 o 
   4   6   9       61.01       67.96      9.22 o 
   5   6   9      121.54      106.64     13.19 o 
  -5   7   9      117.36      140.33      9.99 o 
  -4   7   9       29.86       26.89      4.28 o 
  -3   7   9      485.00      481.90     21.12 o 
  -2   7   9      127.43      117.33     13.73 o 
  -1   7   9       36.08       32.22      5.41 o 
   0   7   9       18.50       13.87      2.52 o 
   1   7   9      263.71      270.96     12.53 o 
   2   7   9      411.03      413.30     13.62 o 
   3   7   9      203.19      170.53     14.42 o 
   4   7   9       21.49       25.10      4.51 o 
   5   7   9        3.80        7.13      4.52 o 
  -5   8   9       18.72       28.93      4.87 o 
  -4   8   9       63.68       73.47      6.98 o 
  -3   8   9       64.73       58.97      5.99 o 
  -2   8   9        0.58        2.39      1.77 o 
  -1   8   9        8.03        8.04      1.83 o 
   0   8   9      103.19      101.64      6.87 o 
   1   8   9      154.08      131.80     10.90 o 
   2   8   9        3.57        1.39      1.12 o 
   3   8   9       36.42       38.48      4.87 o 
   4   8   9        1.18       -0.14      5.66 o 
   5   8   9       55.09       60.09      8.70 o 
  -5   9   9      287.18      319.81     15.55 o 
  -4   9   9       84.77       88.58      7.85 o 
  -3   9   9       28.61       30.66      4.63 o 
  -2   9   9      321.83      333.12     13.64 o 
  -1   9   9      135.57      106.15      7.97 o 
   0   9   9      149.46      121.24     14.63 o 
   1   9   9        3.38       -0.39      2.25 o 
   2   9   9       48.30       44.54      5.41 o 
   3   9   9      409.20      411.45     20.67 o 
   4   9   9       96.09       94.89     15.75 o 
   5   9   9       54.52       55.83      8.71 o 
  -5  10   9       23.37       39.41      6.03 o 
  -4  10   9       22.90       20.55      4.23 o 
  -3  10   9       64.97       64.06      6.72 o 
  -2  10   9      405.84      415.45     15.78 o 
  -1  10   9      106.67       80.37      5.48 o 
   0  10   9        5.86        6.59      2.33 o 
   1  10   9       46.35       49.30      5.34 o 
   2  10   9        2.93        1.24      2.32 o 
   3  10   9       41.80       53.70      7.86 o 
   4  10   9       23.83       30.13      6.19 o 
   5  10   9        2.35        5.26      3.97 o 
  -4  11   9        7.13        5.74      2.88 o 
  -3  11   9        4.43        7.38      3.20 o 
  -2  11   9       50.04       47.74      5.79 o 
  -1  11   9        3.07        9.92      2.76 o 
   0  11   9      737.98      718.69     19.44 o 
   1  11   9        3.06        2.77      2.75 o 
   2  11   9        0.30        0.50      1.95 o 
   3  11   9       16.93       13.13      3.20 o 
   4  11   9       83.45       74.30      9.84 o 
  -4  12   9       35.13       37.93      5.66 o 
  -3  12   9        0.21        5.36      3.17 o 
  -2  12   9       24.58       30.46      6.47 o 
  -1  12   9      357.67      359.43     15.31 o 
   0  12   9       79.31      106.91      7.68 o 
   1  12   9      198.35      198.78     10.95 o 
   2  12   9       12.81        4.99      4.36 o 
   3  12   9      234.80      232.12     13.20 o 
   4  12   9      348.51      343.62     20.86 o 
  -4  13   9        1.29        0.85      2.33 o 
  -3  13   9        0.91        1.84      2.34 o 
  -2  13   9       25.00       27.87      4.86 o 
  -1  13   9       45.05       54.63      9.42 o 
   0  13   9       11.95       14.76      3.11 o 
   1  13   9        7.64       13.79      3.27 o 
   2  13   9        9.92        7.33      2.45 o 
   3  13   9        0.29        2.57      2.75 o 
   4  13   9       26.29       23.49      4.93 o 
  -3  14   9       30.15       28.62      4.80 o 
  -2  14   9        0.55        0.27      3.02 o 
  -1  14   9        8.00        3.91      3.00 o 
   0  14   9       72.72       89.14      9.87 o 
   1  14   9       77.93       67.81      6.71 o 
   2  14   9       68.71       87.37      7.98 o 
   3  14   9       24.88       23.17      4.70 o 
  -3  15   9       16.02       14.05      3.89 o 
  -2  15   9       18.86       16.07      5.24 o 
  -1  15   9       41.38       29.49     11.91 o 
   0  15   9       99.39      122.78     14.15 o 
   1  15   9       68.24       79.54     16.30 o 
   2  15   9       13.20       14.96      3.63 o 
   3  15   9       11.31       11.66      3.42 o 
  -2  16   9        0.00        4.22      4.03 o 
  -1  16   9        3.29        2.83      6.50 o 
   0  16   9        4.51        6.29      4.15 o 
   1  16   9        3.65        4.07      2.87 o 
   2  16   9       58.29       67.22      7.47 o 
  -1  17   9       57.74       62.63      9.36 o 
   0  17   9       26.96       32.41      6.85 o 
   1  17   9       14.47       16.92      4.87 o 
  -5   0  10      350.49      331.04     28.43 o 
  -4   0  10        3.76        9.85      3.91 o 
  -3   0  10       10.74       12.50      3.57 o 
  -2   0  10      311.08      256.84     69.30 o 
  -1   0  10      277.73      251.62     77.35 o 
   0   0  10        3.95        3.39      1.05 o 
   1   0  10      243.34      270.45      9.35 o 
   2   0  10        1.41        4.58      2.12 o 
   3   0  10       60.59       64.43      7.66 o 
   4   0  10      159.80      161.38     18.81 o 
   5   0  10        0.42       -4.30      6.86 o 
  -5   1  10        2.45        4.72      2.42 o 
  -4   1  10      144.68      142.30      9.42 o 
  -3   1  10      240.97      244.34      9.35 o 
  -2   1  10      480.59      389.78     35.05 o 
  -1   1  10      130.67      136.33      4.54 o 
   0   1  10       62.41       62.95      3.77 o 
   1   1  10        0.88        0.47      0.72 o 
   2   1  10      263.08      246.35     16.70 o 
   3   1  10        3.07        1.92      1.94 o 
   4   1  10       77.53      101.63     10.55 o 
   5   1  10        3.61       -0.72      3.22 o 
  -5   2  10       30.63       25.03      8.83 o 
  -4   2  10        0.20        2.44      2.44 o 
  -3   2  10      363.29      338.46     13.82 o 
  -2   2  10      943.41      698.70     60.22 o 
  -1   2  10     1671.74     1736.22     21.17 o 
   0   2  10      102.78       88.65      7.40 o 
   1   2  10        0.82       -0.27      1.09 o 
   2   2  10      274.39      237.60     12.55 o 
   3   2  10      267.79      277.84     11.19 o 
   4   2  10       19.66       15.42      4.68 o 
   5   2  10       60.46       80.65     10.37 o 
  -5   3  10       15.21       21.90      5.59 o 
  -4   3  10        0.74        2.97      3.42 o 
  -3   3  10      398.41      383.94     19.16 o 
  -2   3  10      321.84      335.27     15.79 o 
  -1   3  10      991.55      985.41     22.49 o 
   0   3  10      105.33       99.26      4.71 o 
   1   3  10       33.78       34.67      4.36 o 
   2   3  10      443.67      436.11     13.20 o 
   3   3  10       42.26       47.57      5.75 o 
   4   3  10       21.19       23.72      5.32 o 
   5   3  10      249.98      272.84     18.18 o 
  -5   4  10      121.40      131.55     12.52 o 
  -4   4  10      336.08      295.23     17.20 o 
  -3   4  10        0.63       -0.02      1.81 o 
  -2   4  10      194.98      202.45     12.78 o 
  -1   4  10      609.44      607.17     17.89 o 
   0   4  10      180.13      154.40     12.16 o 
   1   4  10      314.24      307.90      8.92 o 
   2   4  10      207.23      209.11     10.42 o 
   3   4  10       14.44       15.12      5.34 o 
   4   4  10       59.69       78.15      7.62 o 
   5   4  10        0.30       -2.34      4.19 o 
  -5   5  10        9.14        5.27      4.11 o 
  -4   5  10       85.90       77.94      6.80 o 
  -3   5  10        8.71       10.09      2.81 o 
  -2   5  10       14.07       11.40      3.79 o 
  -1   5  10        8.40        6.35      1.88 o 
   0   5  10      166.75      155.64      5.62 o 
   1   5  10      193.11      179.77     15.27 o 
   2   5  10       47.08       55.22      5.50 o 
   3   5  10       70.79       62.80      6.55 o 
   4   5  10        0.84       -0.93      2.78 o 
   5   5  10      183.71      186.11     15.06 o 
  -5   6  10       13.29       15.61      6.12 o 
  -4   6  10      136.34      153.29      9.79 o 
  -3   6  10       20.42       20.33      5.82 o 
  -2   6  10       29.25       23.11      3.32 o 
  -1   6  10        7.48        8.49      2.33 o 
   0   6  10        8.59        6.01      1.42 o 
   1   6  10      223.46      204.90      7.28 o 
   2   6  10       33.96       33.17      3.54 o 
   3   6  10       12.30        9.12      3.89 o 
   4   6  10        6.43        2.51      2.76 o 
   5   6  10       16.28       15.24      5.82 o 
  -5   7  10       53.86       71.71     13.17 o 
  -4   7  10        7.90        9.10      2.81 o 
  -3   7  10       17.64       29.12      5.11 o 
  -2   7  10       69.38       65.75      5.98 o 
  -1   7  10       22.85       17.58      5.31 o 
   0   7  10      167.95      152.75     12.30 o 
   1   7  10        7.60       12.04      2.14 o 
   2   7  10      106.43      110.99      6.42 o 
   3   7  10      236.08      239.06     28.26 o 
   4   7  10      252.29      230.73     16.59 o 
   5   7  10       48.41       43.31      7.34 o 
  -5   8  10       12.35       10.78      4.89 o 
  -4   8  10        1.13       -2.95      3.93 o 
  -3   8  10       53.27       56.63      5.98 o 
  -2   8  10       17.23       19.90      4.94 o 
  -1   8  10       88.15       84.94      9.97 o 
   0   8  10      200.45      146.90      8.62 o 
   1   8  10      174.38      184.90      8.08 o 
   2   8  10       46.19       33.46      4.78 o 
   3   8  10       81.09       90.73     13.99 o 
   4   8  10        3.91        3.97      3.69 o 
   5   8  10      100.27       78.28     10.57 o 
  -4   9  10        7.39        7.17      2.79 o 
  -3   9  10        1.05        1.81      2.71 o 
  -2   9  10       24.14       18.20      4.52 o 
  -1   9  10      194.23      197.92      8.90 o 
   0   9  10        2.52       -0.82      1.97 o 
   1   9  10       27.94       33.06      4.59 o 
   2   9  10       29.06       24.15      4.42 o 
   3   9  10       11.95       12.42      4.17 o 
   4   9  10       88.69       67.70      9.33 o 
  -4  10  10       14.96       12.63      3.50 o 
  -3  10  10        3.98        5.28      2.93 o 
  -2  10  10       40.39       50.58      5.78 o 
  -1  10  10       86.53      102.03      7.14 o 
   0  10  10        0.05        0.17      1.71 o 
   1  10  10      329.79      298.70     13.32 o 
   2  10  10      262.86      271.34     13.84 o 
   3  10  10       17.83       17.54      4.04 o 
   4  10  10        8.26       10.31      4.10 o 
  -4  11  10       27.53       37.86      6.87 o 
  -3  11  10      273.62      297.90     14.61 o 
  -2  11  10       16.12       15.41      4.08 o 
  -1  11  10        2.54        5.65      2.94 o 
   0  11  10      188.00      208.54     13.18 o 
   1  11  10       42.82       50.37      5.84 o 
   2  11  10       18.75       23.12      3.86 o 
   3  11  10       24.67       27.71      5.01 o 
   4  11  10       78.16       66.92      9.69 o 
  -4  12  10       22.46       31.36      5.43 o 
  -3  12  10       47.41       55.99      6.74 o 
  -2  12  10        0.68        6.62      3.05 o 
  -1  12  10        1.94        0.49      2.29 o 
   0  12  10        3.76        5.85      2.23 o 
   1  12  10        0.82        0.26      2.58 o 
   2  12  10       39.08       39.53      8.04 o 
   3  12  10       81.05      104.41      9.10 o 
  -3  13  10       89.80      105.15     10.58 o 
  -2  13  10       16.10       17.62      3.93 o 
  -1  13  10        4.43        2.13      3.49 o 
   0  13  10        1.30       -0.14      2.47 o 
   1  13  10      116.40      119.06      9.03 o 
   2  13  10        0.09       -0.38      2.21 o 
   3  13  10        1.90        2.34      2.88 o 
  -2  14  10        0.27       -1.27      2.81 o 
  -1  14  10       67.71       69.69      9.00 o 
   0  14  10       39.82       40.19     10.86 o 
   1  14  10       19.74       15.94      3.57 o 
   2  14  10        9.26        2.04      2.86 o 
  -2  15  10      211.39      237.45     17.16 o 
  -1  15  10      193.01      177.91     17.23 o 
   0  15  10      207.56      203.10     15.69 o 
   1  15  10       95.40       91.32     10.87 o 
   2  15  10        5.49       -0.12      2.45 o 
   0  16  10      160.38      182.76     30.91 o 
  -5   1  11       31.11       24.96      7.98 o 
  -4   1  11       65.83       65.77     11.31 o 
  -3   1  11       44.66       44.75      5.89 o 
  -2   1  11       44.66       49.34      4.81 o 
  -1   1  11       41.09       41.02      4.60 o 
   0   1  11      621.25      654.23     15.55 o 
   1   1  11       68.10       71.85      4.73 o 
   2   1  11       33.26       32.30      3.08 o 
   3   1  11        9.84        9.65      2.67 o 
   4   1  11       14.15       12.45      3.93 o 
   5   1  11       47.57       60.34      9.19 o 
  -5   2  11       25.42       23.97      5.64 o 
  -4   2  11       99.02      124.77      9.38 o 
  -3   2  11       80.05       86.40      7.32 o 
  -2   2  11       10.84       11.91      2.98 o 
  -1   2  11      104.12      102.83      7.40 o 
   0   2  11       31.40       27.90      3.40 o 
   1   2  11       40.99       40.78      3.59 o 
   2   2  11        1.39        1.30      1.82 o 
   3   2  11        5.33        4.74      2.10 o 
   4   2  11       91.66       84.65      8.32 o 
   5   2  11        9.35        1.67      3.22 o 
  -5   3  11        5.36        9.65      4.25 o 
  -4   3  11        3.33        1.09      2.69 o 
  -3   3  11      247.78      264.55     13.29 o 
  -2   3  11      224.94      224.20     11.27 o 
  -1   3  11       20.06       15.58      3.18 o 
   0   3  11       60.74       57.29      4.70 o 
   1   3  11       17.14       13.40      1.85 o 
   2   3  11        0.21        0.79      1.45 o 
   3   3  11      252.14      245.61     10.94 o 
   4   3  11      177.67      200.17     15.92 o 
   5   3  11       75.68       59.24     22.24 o 
  -5   4  11        0.33        4.07      6.83 o 
  -4   4  11       19.71       20.26      5.27 o 
  -3   4  11        3.96        2.76      2.82 o 
  -2   4  11      317.56      334.70     14.06 o 
  -1   4  11        5.62        2.22      2.02 o 
   0   4  11       21.26       18.44      2.13 o 
   1   4  11       34.02       30.36      2.68 o 
   2   4  11       26.96       25.55      3.25 o 
   3   4  11      169.97      154.39      8.79 o 
   4   4  11       51.40       54.41      8.34 o 
   5   4  11        9.04        0.18      4.88 o 
  -5   5  11        2.99        8.48      6.55 o 
  -4   5  11        4.54        2.73      6.29 o 
  -3   5  11       28.05       31.11      9.49 o 
  -2   5  11      894.40      892.71     28.48 o 
  -1   5  11       98.66       72.73      7.31 o 
   0   5  11       90.92       76.57      4.69 o 
   1   5  11       15.33       14.59      1.97 o 
   2   5  11        5.80        6.00      1.96 o 
   3   5  11        4.98        4.30      2.24 o 
   4   5  11       28.38       20.62      4.89 o 
   5   5  11        7.84       14.13      4.06 o 
  -4   6  11       64.86       77.52      9.77 o 
  -3   6  11      328.59      328.16     18.41 o 
  -2   6  11       23.89       18.84      4.62 o 
  -1   6  11       47.44       50.67      4.51 o 
   0   6  11      431.21      458.95     11.79 o 
   1   6  11       12.66       13.32      2.25 o 
   2   6  11      125.61      128.96      8.85 o 
   3   6  11       81.19       97.38     10.56 o 
   4   6  11       56.56       50.35      9.57 o 
  -4   7  11        1.90        3.10      3.51 o 
  -3   7  11      108.96       95.50     10.37 o 
  -2   7  11       34.65       37.09      4.77 o 
  -1   7  11       53.14       45.38      6.48 o 
   0   7  11        3.20        5.76      2.00 o 
   1   7  11       42.20       48.44      3.96 o 
   2   7  11        8.40        7.72      2.76 o 
   3   7  11      113.93      126.39     11.99 o 
   4   7  11       11.63        5.89      4.29 o 
  -4   8  11        9.97       10.92      4.67 o 
  -3   8  11        0.02       -2.08      3.13 o 
  -2   8  11       16.44       19.61      4.65 o 
  -1   8  11       16.50       13.91      3.93 o 
   0   8  11       36.21       25.45      3.07 o 
   1   8  11       78.58       76.58      6.76 o 
   2   8  11       71.49       84.07      7.48 o 
   3   8  11       56.85       48.25      6.06 o 
   4   8  11       44.35       55.30     12.71 o 
  -4   9  11       48.01       62.31      9.63 o 
  -3   9  11       31.97       34.35      6.88 o 
  -2   9  11        1.42        1.45      2.30 o 
  -1   9  11       21.54       22.45      3.68 o 
   0   9  11        0.21       -0.85      1.61 o 
   1   9  11       23.49       33.30      5.20 o 
   2   9  11      273.58      284.56     13.87 o 
   3   9  11       68.87       66.58      7.24 o 
   4   9  11        3.35       -0.76      3.18 o 
  -4  10  11      193.47      211.10     16.53 o 
  -3  10  11        1.77        1.04      2.00 o 
  -2  10  11       11.93        9.00      3.17 o 
  -1  10  11      189.41      205.57     11.49 o 
   0  10  11       86.39       88.95      6.49 o 
   1  10  11       17.29       20.13      4.66 o 
   2  10  11       39.45       54.34      6.18 o 
   3  10  11        0.46        0.67      3.31 o 
  -3  11  11       44.49       60.20      6.96 o 
  -2  11  11       55.31       75.45      7.49 o 
  -1  11  11        1.27        2.16      2.18 o 
   0  11  11        3.58        5.53      2.19 o 
   1  11  11        5.35        5.67      2.13 o 
   2  11  11       42.91       37.98      5.26 o 
   3  11  11       15.86       11.12      3.39 o 
  -3  12  11       56.16       83.04      8.37 o 
  -2  12  11      100.81       91.93      8.52 o 
  -1  12  11       35.59       31.62      4.96 o 
   0  12  11       42.34       47.84     10.17 o 
   1  12  11       11.26        6.48      3.12 o 
   2  12  11        1.45        1.86      2.31 o 
   3  12  11        4.36        7.76      2.63 o 
  -2  13  11       41.14       52.89      6.69 o 
  -1  13  11       41.66       31.77      5.24 o 
   0  13  11        0.10        1.64      4.97 o 
   1  13  11        2.77        3.69      3.30 o 
   2  13  11        0.94        0.56      2.56 o 
  -1  14  11        1.27        3.05      2.80 o 
   0  14  11        9.48       18.99      5.28 o 
   1  14  11      248.38      270.83     18.43 o 
  -4   0  12       86.04       99.20     16.56 o 
  -3   0  12      102.64       89.54     14.57 o 
  -2   0  12      104.05       90.76     13.62 o 
  -1   0  12     1435.47     1489.98     32.30 o 
   0   0  12     1433.61     1488.01     66.23 o 
   1   0  12      613.86      646.67     22.68 o 
   2   0  12      245.93      258.51     12.22 o 
   3   0  12        0.03       -1.09      5.34 o 
   4   0  12      114.46      134.18     12.74 o 
  -4   1  12       17.37       10.38      9.33 o 
  -3   1  12       28.90       30.05      6.45 o 
  -2   1  12      147.63      142.50      9.14 o 
  -1   1  12      491.08      502.62     17.07 o 
   0   1  12        6.94        9.13      2.62 o 
   1   1  12       18.47       20.61      2.91 o 
   2   1  12       45.48       50.07      4.70 o 
   3   1  12       49.63       45.47      5.43 o 
   4   1  12       67.62       75.01      6.89 o 
  -4   2  12        2.98        0.97      3.21 o 
  -3   2  12       14.78       11.97      5.34 o 
  -2   2  12        1.33        4.87      3.14 o 
  -1   2  12        3.51       11.51      3.12 o 
   0   2  12      124.25      132.35      7.42 o 
   1   2  12      249.95      269.16      9.46 o 
   2   2  12      138.73      145.17      8.10 o 
   3   2  12        0.71        3.19      2.11 o 
   4   2  12      114.97      133.99     10.03 o 
  -4   3  12       95.82      111.94     12.19 o 
  -3   3  12        0.00        0.81      2.75 o 
  -2   3  12        0.48        3.96      4.23 o 
  -1   3  12       44.79       38.71      4.91 o 
   0   3  12      362.47      367.70     12.19 o 
   1   3  12      230.01      238.99      8.90 o 
   2   3  12       57.69       59.14      6.13 o 
   3   3  12        0.02        0.29      2.46 o 
   4   3  12        9.06        7.40      2.50 o 
  -4   4  12       97.34      122.97      9.85 o 
  -3   4  12      141.73      137.57      9.93 o 
  -2   4  12       36.47       44.57      5.42 o 
  -1   4  12      391.44      390.99     18.10 o 
   0   4  12       19.71       15.51      5.06 o 
   1   4  12       89.13       92.65      5.55 o 
   2   4  12        0.60        1.68      2.05 o 
   3   4  12       16.55       10.73      3.06 o 
   4   4  12       76.44       77.56      6.94 o 
  -4   5  12      150.93      165.94     14.01 o 
  -3   5  12        2.74        3.64      2.69 o 
  -2   5  12      136.61      131.66      9.30 o 
  -1   5  12       10.04        3.08      2.45 o 
   0   5  12        9.84       11.62      3.03 o 
   1   5  12        4.16        2.19      2.12 o 
   2   5  12      423.84      454.84     22.11 o 
   3   5  12        8.67       17.94      5.48 o 
   4   5  12       10.23       11.67      4.17 o 
  -4   6  12       76.52       78.00      9.66 o 
  -3   6  12        1.09        2.09      4.87 o 
  -2   6  12      191.58      185.79     11.35 o 
  -1   6  12        3.61       -0.10      2.87 o 
   0   6  12        2.43        1.00      1.58 o 
   1   6  12       26.04       19.55      4.01 o 
   2   6  12       63.83       60.74      8.50 o 
   3   6  12        1.58        3.89      3.93 o 
   4   6  12       16.61       10.75      5.44 o 
  -4   7  12       11.36        7.42      3.93 o 
  -3   7  12       14.56       10.82      4.68 o 
  -2   7  12       56.13       60.54      8.25 o 
  -1   7  12       94.46       95.80      8.04 o 
   0   7  12       39.72       39.94      5.13 o 
   1   7  12        0.56       -0.57      2.84 o 
   2   7  12       44.01       46.33      7.79 o 
   3   7  12       49.10       63.22      7.13 o 
  -3   8  12       11.93       14.01      4.92 o 
  -2   8  12        7.89        9.15      4.49 o 
  -1   8  12       22.99       25.32      5.85 o 
   0   8  12       18.86       17.04      4.58 o 
   1   8  12       10.48        6.04      3.67 o 
   2   8  12       15.67       14.61      3.42 o 
   3   8  12       24.50       41.62      5.78 o 
  -3   9  12       11.23       10.11      8.86 o 
  -2   9  12        3.00        1.72      2.89 o 
  -1   9  12        1.07        3.12      5.39 o 
   0   9  12       51.40       42.95      6.05 o 
   1   9  12       34.73       37.83      5.03 o 
   2   9  12        1.91       -0.24      3.20 o 
   3   9  12        4.60       -0.81      2.63 o 
  -3  10  12       57.39       54.46      8.81 o 
  -2  10  12      116.11      133.21     13.11 o 
  -1  10  12        2.11        1.46      3.37 o 
   0  10  12        5.16        7.73      3.09 o 
   1  10  12       21.85       17.12      3.80 o 
   2  10  12       25.10       25.77      4.64 o 
  -2  11  12      126.17      128.12     12.96 o 
  -1  11  12        0.00        2.02      4.22 o 
   0  11  12       25.56       28.03      8.40 o 
   1  11  12       31.10       31.26      4.83 o 
   2  11  12       30.93       35.49      9.88 o 
  -1  12  12        9.15       16.61      5.71 o 
   0  12  12       22.32       21.10      5.77 o 
   1  12  12       14.89       22.31      4.58 o 
  -3   1  13        0.08       -2.64      3.32 o 
  -2   1  13       35.60       40.43      7.29 o 
  -1   1  13      161.04      182.63     14.04 o 
   0   1  13       75.90       78.30      6.00 o 
   1   1  13       39.28       41.18      4.39 o 
   2   1  13       35.87       42.84      4.64 o 
   3   1  13       57.53       57.97      5.92 o 
  -3   2  13        0.08        5.72      4.81 o 
  -2   2  13       15.29       19.72      5.45 o 
  -1   2  13       14.47       22.05      4.00 o 
   0   2  13       17.50       16.60      3.04 o 
   1   2  13      212.76      229.82     10.12 o 
   2   2  13      115.73      114.64      7.65 o 
   3   2  13       13.17       10.32      3.72 o 
  -3   3  13        6.16        3.75      3.37 o 
  -2   3  13       48.84       55.04      8.11 o 
  -1   3  13       97.95      108.80      8.36 o 
   0   3  13      217.59      236.01     16.41 o 
   1   3  13        9.67        5.61      2.39 o 
   2   3  13        1.85        3.30      2.15 o 
   3   3  13       19.18       25.75      4.86 o 
  -3   4  13      141.62      150.73     14.01 o 
  -2   4  13        0.46        2.56      2.08 o 
  -1   4  13       58.69       76.53      7.15 o 
   0   4  13       40.53       47.19      5.82 o 
   1   4  13      185.93      212.45     12.17 o 
   2   4  13       53.29       57.28      8.36 o 
   3   4  13       57.95       60.09      8.89 o 
  -3   5  13        0.27        1.95      2.47 o 
  -2   5  13        1.52        0.78      2.83 o 
  -1   5  13      263.80      288.77     13.97 o 
   0   5  13        0.30       -2.26      2.26 o 
   1   5  13        2.44        3.01      2.25 o 
   2   5  13      115.75      124.20     12.24 o 
   3   5  13        0.13        2.25      3.51 o 
  -3   6  13      125.55      122.53     10.10 o 
  -2   6  13      217.86      237.37     13.20 o 
  -1   6  13        0.00       -0.60      2.40 o 
   0   6  13      113.58      129.78      9.48 o 
   1   6  13       75.43       90.59      8.23 o 
   2   6  13        1.12        3.12      3.15 o 
   3   6  13       74.57       90.39     10.88 o 
  -3   7  13       29.38       26.11      4.48 o 
  -2   7  13       46.43       46.93      6.14 o 
  -1   7  13       36.55       39.20      5.82 o 
   0   7  13       55.23       53.09      6.24 o 
   1   7  13        6.37        1.69      2.46 o 
   2   7  13       54.62       59.59     19.83 o 
  -2   8  13        3.31       -2.61      2.84 o 
  -1   8  13       71.19       66.88      7.13 o 
   0   8  13       13.07       15.07      3.57 o 
   1   8  13        6.14       10.36      3.14 o 
   2   8  13        1.41        5.18      4.02 o 
  -2   9  13      377.87      450.28     40.90 o 
  -1   9  13        2.38        3.07      2.31 o 
   0   9  13       99.99       87.15      8.82 o 
   1   9  13       33.27       29.23      5.89 o 
   2   9  13        2.57        7.82      8.94 o 
  -1  10  13        1.10        2.59      3.59 o 
   0  10  13       10.40       12.38      4.93 o 
   1  10  13        4.01        1.45      2.91 o 
  -2   0  14        6.42        7.92      6.14 o 
  -1   0  14      320.38      338.20     27.91 o 
   0   0  14       50.15       49.44      7.20 o 
   1   0  14      186.43      203.48     14.06 o 
   2   0  14       38.06       41.94      9.37 o 
  -2   1  14        0.14        0.32      4.94 o 
  -1   1  14        4.19       12.29      4.22 o 
   0   1  14        3.88        3.47      1.79 o 
   1   1  14        3.30        6.71      2.33 o 
   2   1  14      103.81       96.90     10.00 o 
  -2   2  14        5.74       11.55      5.00 o 
  -1   2  14       12.01       10.44      4.19 o 
   0   2  14      164.24      175.48     12.70 o 
   1   2  14      136.97      151.38     12.62 o 
   2   2  14      147.87      147.58     13.37 o 
  -2   3  14        0.02        4.01      4.25 o 
  -1   3  14      154.63      169.95     14.25 o 
   0   3  14       22.19       21.94      4.47 o 
   1   3  14       91.35      104.80     10.94 o 
   2   3  14       22.12       15.93     11.22 o 
  -2   4  14       50.54       58.40      8.85 o 
  -1   4  14        0.15       -5.72      5.72 o 
   0   4  14      117.86      128.10      9.76 o 
   1   4  14      203.45      205.20     15.36 o 
   2   4  14        0.30        2.42      4.50 o 
  -2   5  14       18.18       17.41      4.80 o 
  -1   5  14       65.84       75.96      7.52 o 
   0   5  14      138.43      148.22     10.58 o 
   1   5  14       10.03        9.94      3.31 o 
  -1   6  14       12.04       14.63      4.03 o 
   0   6  14       18.24       11.89      4.17 o 
   1   6  14       36.15       37.06      5.60 o 
  -1   7  14        0.17        3.76      2.97 o 
   0   7  14       65.03       70.40     12.74 o 
                                                 
